# Supplementary material for: Integrative analysis of SF-1 transcription factor dosage impact on genome-wide binding and gene expression regulation
Source: Nucleic Acids Res. 2013 Aug 1;41(19):8896–907. doi: 10.1093/nar/gkt658 (PMC3799431; doi:10.1093/nar/gkt658)
Supplement: Supplementary Data [file supp_gkt658_nar-00868-x-2013-File009.xls]

## Sheet: SF-1 knockdown
Supplementary Table 1. List of genes regulated (≥2-fold, p<0.05) by SF-1 knockdown and overexpression in H295R cells.
Downregulated					Upregulated
name	description	fold	p-value		name	description	fold	p-value
SULT2A1	sulfotransferase family, cytosolic, 2A, dehydroepiandrosterone (DHEA)-preferring, member 1	-5.5892	3.49367e-05		SELENBP1	selenium binding protein 1	7.64515	5.40747e-06
CADPS	Ca++-dependent secretion activator	-4.70409	0.000151103		IGFBP5	insulin-like growth factor binding protein 5	6.81336	7.31556e-05
IL23R	interleukin 23 receptor	-4.41338	0.000986191		RGS5	regulator of G-protein signaling 5	6.31503	3.95068e-05
PDE2A	phosphodiesterase 2A, cGMP-stimulated	-4.26772	5.24256e-05		PCOLCE2	procollagen C-endopeptidase enhancer 2	4.36251	7.048e-06
CALN1	calneuron 1	-3.80975	0.000271442		THBS1	thrombospondin 1	4.29801	4.79172e-06
NOSTRIN	nitric oxide synthase trafficker	-3.71834	0.000198465		MATN2	matrilin 2	3.77271	1.60367e-05
STAR	steroidogenic acute regulatory protein	-3.62912	8.59597e-06		LIX1	Lix1 homolog (chicken)	3.73392	0.00563618
GSTA3	glutathione S-transferase alpha 3	-3.55409	0.0039917		ABCG2	ATP-binding cassette, sub-family G (WHITE), member 2	3.49459	6.44077e-05
ATP8B1	ATPase, aminophospholipid transporter, class I, type 8B, member 1	-3.47219	0.000250218		TGFBI	transforming growth factor, beta-induced, 68kDa	3.40201	4.47559e-05
MCTP2	multiple C2 domains, transmembrane 2	-3.33819	5.6676e-05		NOTUM	notum pectinacetylesterase homolog (Drosophila)	3.21112	0.00327325
MARCH11	membrane-associated ring finger (C3HC4) 11	-3.33817	0.00190177		TNC	tenascin C	3.18955	3.92203e-05
ST8SIA5	ST8 alpha-N-acetyl-neuraminide alpha-2,8-sialyltransferase 5	-3.33587	2.61425e-05		UTS2D	urotensin 2 domain containing	3.18199	0.00748895
PLA2G1B	phospholipase A2, group IB (pancreas)	-3.26785	0.00120335		ADAMTS9	ADAM metallopeptidase with thrombospondin type 1 motif, 9	3.10534	0.000112605
ITGA9	integrin, alpha 9	-3.24707	7.33226e-05		ITGA8	integrin, alpha 8	3.07568	0.00217079
MAPK4	mitogen-activated protein kinase 4	-3.22494	8.55115e-05		IGF1	insulin-like growth factor 1 (somatomedin C)	3.06353	0.00381967
CYP11A1	cytochrome P450, family 11, subfamily A, polypeptide 1	-3.1725	0.000114503		FN1	fibronectin 1	3.0329	2.69756e-05
MC2R	melanocortin 2 receptor (adrenocorticotropic hormone)	-3.08987	0.000256576		UNC5B	unc-5 homolog B (C. elegans)	3.01586	0.00204443
PTGS1	prostaglandin-endoperoxide synthase 1 (prostaglandin G/H synthase and cyclooxygenase)	-3.02874	9.95373e-06		LXN	latexin	2.97514	0.000843251
NFE2L3	nuclear factor (erythroid-derived 2)-like 3	-3.0254	7.45538e-06		ANGPTL1	angiopoietin-like 1	2.96696	0.000246455
MTSS1	metastasis suppressor 1	-2.99279	3.2815e-08		GPR83	G protein-coupled receptor 83	2.94003	0.000135173
PGM5	phosphoglucomutase 5	-2.91447	7.02442e-07		TGFB2	transforming growth factor, beta 2	2.92233	0.000851203
MCF2	MCF.2 cell line derived transforming sequence	-2.87709	0.000395207		SPARCL1	SPARC-like 1 (hevin)	2.90224	5.23966e-05
C15orf27	chromosome 15 open reading frame 27	-2.86032	3.14933e-05		CHGB	chromogranin B (secretogranin 1)	2.83153	8.2522e-06
LPPR1	lipid phosphate phosphatase-related protein type 1	-2.79486	0.000362338		LECT2	leukocyte cell-derived chemotaxin 2	2.8296	0.00116929
SORCS1	sortilin-related VPS10 domain containing receptor 1	-2.79021	1.56431e-05		TGFB3	transforming growth factor, beta 3	2.81765	0.000454111
CYP17A1	cytochrome P450, family 17, subfamily A, polypeptide 1	-2.78945	2.83137e-05		JAG1	jagged 1	2.76769	6.09177e-05
SV2B	synaptic vesicle glycoprotein 2B	-2.75219	3.89283e-05		CHRNA5	cholinergic receptor, nicotinic, alpha 5 (neuronal)	2.68849	0.000634252
TMEM163	transmembrane protein 163	-2.72572	1.19995e-05		CTH	cystathionase (cystathionine gamma-lyase)	2.67937	0.000365662
MBNL3	muscleblind-like splicing regulator 3	-2.70981	0.000614089		CRYAB	crystallin, alpha B	2.55032	0.000602666
RASGRF1	Ras protein-specific guanine nucleotide-releasing factor 1	-2.7045	0.000611738		FAM105A	family with sequence similarity 105, member A	2.54672	0.000342134
LSP1	lymphocyte-specific protein 1	-2.694	0.000145077		ENC1	ectodermal-neural cortex 1 (with BTB-like domain)	2.51915	2.48789e-06
KIAA0040	KIAA0040	-2.69295	0.000925218		RCAN2	regulator of calcineurin 2	2.51768	0.00172248
DOCK11	dedicator of cytokinesis 11	-2.66792	0.00445525		LRRC17	leucine rich repeat containing 17	2.4573	3.87557e-05
VSNL1	visinin-like 1	-2.63039	0.00675759		TFPI2	tissue factor pathway inhibitor 2	2.44677	0.000162574
PRR15	proline rich 15	-2.6294	0.0006379		DAPL1	death associated protein-like 1	2.44234	0.000505493
C9orf72	chromosome 9 open reading frame 72	-2.62769	0.000550792		BMF	Bcl2 modifying factor	2.43823	0.000389113
MAL2	mal, T-cell differentiation protein 2 (gene/pseudogene)	-2.59259	0.00313299		GPR174	G protein-coupled receptor 174	2.41686	0.000862045
DOCK10	dedicator of cytokinesis 10	-2.59067	0.00180745		TMSB4XP1	thymosin beta 4, X-linked pseudogene 1	2.40857	0.000846524
PDK1	pyruvate dehydrogenase kinase, isozyme 1	-2.58929	0.000857594		KIF26B	kinesin family member 26B	2.39231	8.2513e-06
C9orf84	chromosome 9 open reading frame 84	-2.57764	0.00592732		CASZ1	castor zinc finger 1	2.39131	0.000866787
GSTA1	glutathione S-transferase alpha 1	-2.55944	0.000108673		CHST11	carbohydrate (chondroitin 4) sulfotransferase 11	2.37531	6.05882e-05
ALDH1A1	aldehyde dehydrogenase 1 family, member A1	-2.54939	0.000221605		C3orf58	chromosome 3 open reading frame 58	2.36198	9.58284e-06
CCDC141	coiled-coil domain containing 141	-2.54885	0.000708693		MYOF	myoferlin	2.35066	0.00257953
MITF	microphthalmia-associated transcription factor	-2.52931	0.000442307		RGCC	regulator of cell cycle	2.3421	5.44499e-05
NOV	nephroblastoma overexpressed	-2.51889	0.000715395		SLC1A5	solute carrier family 1 (neutral amino acid transporter), member 5	2.34068	0.00149741
ELOVL3	ELOVL fatty acid elongase 3	-2.50148	0.000835042		FAM70A	family with sequence similarity 70, member A	2.33735	0.000364324
KCNN2	potassium intermediate/small conductance calcium-activated channel, subfamily N, member 2	-2.48505	5.81139e-05		TMSB4X	thymosin beta 4, X-linked	2.33461	0.000244379
GPAM	glycerol-3-phosphate acyltransferase, mitochondrial	-2.47773	0.0019902		PI15	peptidase inhibitor 15	2.32731	0.00103331
MID2	midline 2	-2.47068	0.0021751		ACPP	acid phosphatase, prostate	2.32464	1.67748e-05
SMYD2	SET and MYND domain containing 2	-2.46776	3.74144e-05		TMSB4X	thymosin beta 4, X-linked	2.29486	0.00024487
CPM	carboxypeptidase M	-2.4496	0.00167951		BCAS4	breast carcinoma amplified sequence 4	2.25156	0.000396841
NR4A3	nuclear receptor subfamily 4, group A, member 3	-2.4156	7.65208e-06		ENPP3	ectonucleotide pyrophosphatase/phosphodiesterase 3	2.24041	0.00144329
RUNDC3B	RUN domain containing 3B	-2.41266	0.00128041		HOMER2	homer homolog 2 (Drosophila)	2.23324	0.000225012
FBN2	fibrillin 2	-2.40615	0.00244119		TP53INP1	tumor protein p53 inducible nuclear protein 1	2.22653	3.32686e-05
TTN	titin	-2.40203	0.0020795		MMP2	matrix metallopeptidase 2 (gelatinase A, 72kDa gelatinase, 72kDa type IV collagenase)	2.21842	0.000418663
DCLK1	doublecortin-like kinase 1	-2.39955	0.00172104		KIT	v-kit Hardy-Zuckerman 4 feline sarcoma viral oncogene homolog	2.20777	0.000168853
C11orf75	chromosome 11 open reading frame 75	-2.39703	0.000646603		GRAMD3	GRAM domain containing 3	2.20303	0.0019427
GRPR	gastrin-releasing peptide receptor	-2.39691	0.000800943		SLC14A1	solute carrier family 14 (urea transporter), member 1 (Kidd blood group)	2.18282	0.000157313
PGR	progesterone receptor	-2.38303	7.41515e-05		ID3	inhibitor of DNA binding 3, dominant negative helix-loop-helix protein	2.15742	0.00155762
SEMA7A	semaphorin 7A, GPI membrane anchor (John Milton Hagen blood group)	-2.37209	0.000571324		ID1	inhibitor of DNA binding 1, dominant negative helix-loop-helix protein	2.15499	0.000659259
HCN1	hyperpolarization activated cyclic nucleotide-gated potassium channel 1	-2.36579	0.00616499		HBEGF	heparin-binding EGF-like growth factor	2.12852	0.000617573
CYP19A1	cytochrome P450, family 19, subfamily A, polypeptide 1	-2.35476	0.00289764		PGM2L1	phosphoglucomutase 2-like 1	2.11469	0.000553233
GABRG1	gamma-aminobutyric acid (GABA) A receptor, gamma 1	-2.33787	0.00631763		CST1	cystatin SN	2.10318	0.000249296
SLC16A7	solute carrier family 16, member 7 (monocarboxylic acid transporter 2)	-2.33539	0.000105526		EDNRA	endothelin receptor type A	2.09816	0.00160867
ISM1	isthmin 1 homolog (zebrafish)	-2.32484	0.000133577		LOC100506718 // FLRT2	uncharacterized LOC100506718 // fibronectin leucine rich transmembrane protein 2	2.09352	4.24955e-05
TAS2R42	taste receptor, type 2, member 42	-2.32293	0.000192501		PHLDB2	pleckstrin homology-like domain, family B, member 2	2.0702	0.00468819
ABCB4	ATP-binding cassette, sub-family B (MDR/TAP), member 4	-2.30988	0.00108126		NXPH3	neurexophilin 3	2.06945	0.000625806
SAMD3	sterile alpha motif domain containing 3	-2.2902	0.000815919		MAN1A1	mannosidase, alpha, class 1A, member 1	2.06558	0.00128648
KIF3A	kinesin family member 3A	-2.28068	0.000391835		BOC	Boc homolog (mouse)	2.06368	0.000481754
ELMO1	engulfment and cell motility 1	-2.28	0.000608758		OGN	osteoglycin	2.06215	0.00862559
CD79A	CD79a molecule, immunoglobulin-associated alpha	-2.27746	0.000395297		S100A4	S100 calcium binding protein A4	2.05544	0.000538977
NT5DC3	5'-nucleotidase domain containing 3	-2.27734	0.0117041		JAM2	junctional adhesion molecule 2	2.05443	2.76401e-08
BRPF3	bromodomain and PHD finger containing, 3	-2.26847	0.00129951		HSPA12A	heat shock 70kDa protein 12A	2.04577	0.000209052
KCNJ5	potassium inwardly-rectifying channel, subfamily J, member 5	-2.26432	0.000718451		WIF1	WNT inhibitory factor 1	2.04362	0.00847803
DDAH1	dimethylarginine dimethylaminohydrolase 1	-2.25524	0.000987287		RASA4CP	RAS p21 protein activator 4C, pseudogene	2.03793	0.00793715
RELN	reelin	-2.25129	0.00292717		PTCH1	patched 1	2.02906	3.33631e-06
GNRHR	gonadotropin-releasing hormone receptor	-2.24143	0.00378497		PLAT	plasminogen activator, tissue	2.02906	0.00103517
TNFAIP3	tumor necrosis factor, alpha-induced protein 3	-2.2313	2.60991e-05		PROK1	prokineticin 1	2.02746	7.05391e-05
SKA1	spindle and kinetochore associated complex subunit 1	-2.22928	0.00214169		MIR21	microRNA 21	2.01597	0.0133366
TTC39B	tetratricopeptide repeat domain 39B	-2.2276	0.00247926		NPNT	nephronectin	2.01492	0.000296262
GPNMB	glycoprotein (transmembrane) nmb	-2.21921	0.00831659		FAM171A2	family with sequence similarity 171, member A2	2.00597	0.0068725
FABP3	fatty acid binding protein 3, muscle and heart (mammary-derived growth inhibitor)	-2.21218	0.0143751		FSTL1	follistatin-like 1	2.00549	0.000232853
SLC19A2	solute carrier family 19 (thiamine transporter), member 2	-2.20893	0.000143577		DLX3	distal-less homeobox 3	2.00528	4.1293e-05
PAPSS2	3'-phosphoadenosine 5'-phosphosulfate synthase 2	-2.20852	0.000356511
CPB1	carboxypeptidase B1 (tissue)	-2.19992	1.59187e-05
SOAT1	sterol O-acyltransferase 1	-2.19748	3.288e-05
SIGLEC11	sialic acid binding Ig-like lectin 11	-2.19266	0.00132316
KHDRBS3	KH domain containing, RNA binding, signal transduction associated 3	-2.19014	0.00221965
SMAGP	small cell adhesion glycoprotein	-2.18628	0.00584749
MTFR1	mitochondrial fission regulator 1	-2.18498	0.00055201
DSG2	desmoglein 2	-2.18036	0.0100764
KIF21A	kinesin family member 21A	-2.17162	0.000652075
L3MBTL3	l(3)mbt-like 3 (Drosophila)	-2.16892	0.00109453
GPSM2	G-protein signaling modulator 2	-2.15737	0.000129686
LYVE1	lymphatic vessel endothelial hyaluronan receptor 1	-2.15546	0.00537372
PAIP2B	poly(A) binding protein interacting protein 2B	-2.14024	0.00781546
ENPP1	ectonucleotide pyrophosphatase/phosphodiesterase 1	-2.13366	0.000889641
FRK	fyn-related kinase	-2.1215	0.000448658
C1orf135	chromosome 1 open reading frame 135	-2.1201	0.000685014
IQGAP2	IQ motif containing GTPase activating protein 2	-2.10948	0.00329518
CACNG2	calcium channel, voltage-dependent, gamma subunit 2	-2.10544	0.000808465
LONRF2	LON peptidase N-terminal domain and ring finger 2	-2.10466	0.00286146
HSD17B7	hydroxysteroid (17-beta) dehydrogenase 7	-2.10402	0.0011262
LY6E	lymphocyte antigen 6 complex, locus E	-2.10132	0.000372665
CYP21A2	cytochrome P450, family 21, subfamily A, polypeptide 2	-2.09521	0.000442932
EPB41L1	erythrocyte membrane protein band 4.1-like 1	-2.09179	5.27365e-05
AGTPBP1	ATP/GTP binding protein 1	-2.08611	0.000951856
CLRN1	clarin 1	-2.08609	0.00274658
CDRT4	CMT1A duplicated region transcript 4	-2.08202	6.2227e-06
FAM198B	family with sequence similarity 198, member B	-2.07653	0.000275784
ACSS1	acyl-CoA synthetase short-chain family member 1	-2.06748	2.02407e-05
CACNA1D	calcium channel, voltage-dependent, L type, alpha 1D subunit	-2.05763	6.38824e-05
MYRIP	myosin VIIA and Rab interacting protein	-2.05222	2.48249e-05
AGTR1	angiotensin II receptor, type 1	-2.04438	0.00116583
SCG3	secretogranin III	-2.0407	0.00470123
ST3GAL5	ST3 beta-galactoside alpha-2,3-sialyltransferase 5	-2.03181	0.00053555
STARD8	StAR-related lipid transfer (START) domain containing 8	-2.02816	0.000189037
HERPUD1	homocysteine-inducible, endoplasmic reticulum stress-inducible, ubiquitin-like domain member 1	-2.02401	0.00016974
SPC25	SPC25, NDC80 kinetochore complex component, homolog (S. cerevisiae)	-2.02051	0.00172692
C4orf33	chromosome 4 open reading frame 33	-2.01726	0.0134995
OGFRL1	opioid growth factor receptor-like 1	-2.01695	0.000840451
FAM72D	family with sequence similarity 72, member D	-2.00716	0.00878129
SNORD113-3	small nucleolar RNA, C/D box 113-3	-2.00256	0.00539623
C2CD2	C2 calcium-dependent domain containing 2	-2.00243	0.000451589
POLQ	polymerase (DNA directed), theta	-2.00106	0.00286243

## Sheet: SF-1 overexpression
Downregulated					Upregulated
name	description	fold	p-value		name	description	fold	p-value
ORM1 /// ORM2	orosomucoid 1 /// orosomucoid 2	-5.70264	0.0114069		TNNI3	troponin I type 3 (cardiac)	14.2245	2.75347e-05
NOV	nephroblastoma overexpressed	-5.06275	0.00123985		UMODL1	uromodulin-like 1	10.8241	0.000608371
LRRC3B	leucine rich repeat containing 3B	-4.90627	0.000862003		SORL1	sortilin-related receptor, L(DLR class) A repeats containing	10.8123	0.000528706
DUSP6	dual specificity phosphatase 6	-4.10449	0.0222296		VAT1L	vesicle amine transport protein 1 homolog (T. californica)-like	10.7226	0.00310946
LRRC17	leucine rich repeat containing 17	-3.99708	0.00026095		LOC100292909	uncharacterized LOC100292909	10.4121	0.00162417
CXCR4	chemokine (C-X-C motif) receptor 4	-3.74969	0.00476042		BEAN1	brain expressed, associated with NEDD4, 1	9.56878	9.93717e-05
CALB1	calbindin 1, 28kDa	-3.6022	0.00765464		TGM2	transglutaminase 2 (C polypeptide, protein-glutamine-gamma-glutamyltransferase)	8.64043	2.84748e-05
COL15A1	collagen, type XV, alpha 1	-3.56876	0.0144987		AXL	AXL receptor tyrosine kinase	8.57889	0.000186066
C9orf84	chromosome 9 open reading frame 84	-3.38838	0.00023191		C20orf160	chromosome 20 open reading frame 160	8.10773	0.000250611
IGFBP7	insulin-like growth factor binding protein 7	-3.11715	0.000640002		ELOVL3	ELOVL fatty acid elongase 3	7.61056	2.72682e-07
VEGFC	vascular endothelial growth factor C	-3.11671	0.00355532		DMKN	dermokine	7.28107	0.00258432
SCGB1D2	secretoglobin, family 1D, member 2	-3.08351	0.000150947		INSM1	insulinoma-associated 1	6.90033	3.42667e-05
COL4A3	collagen, type IV, alpha 3 (Goodpasture antigen)	-3.05757	0.014136		KIT	v-kit Hardy-Zuckerman 4 feline sarcoma viral oncogene homolog	6.49431	0.000113507
S100A4	S100 calcium binding protein A4	-2.91019	0.000929122		COL18A1	collagen, type XVIII, alpha 1	6.40638	0.00025624
CYP19A1	cytochrome P450, family 19, subfamily A, polypeptide 1	-2.88973	0.0283823		MIR1204 /// PVT1	microRNA 1204 /// Pvt1 oncogene (non-protein coding)	6.20048	0.00168465
PDGFD	platelet derived growth factor D	-2.85982	2.48923e-06		ABCG1	ATP-binding cassette, sub-family G (WHITE), member 1	6.12353	0.000177164
FAM5B	family with sequence similarity 5, member B	-2.84516	0.000904351		AADAC	arylacetamide deacetylase (esterase)	6.04635	0.0365824
LEMD1-AS1	LEMD1 antisense RNA 1 (non-protein coding)	-2.80728	5.39489e-05		ARHGAP26	Rho GTPase activating protein 26	5.98122	0.000433182
PCOLCE2	procollagen C-endopeptidase enhancer 2	-2.77595	0.00935277		GRIK1	glutamate receptor, ionotropic, kainate 1	5.92377	0.000316228
SLAIN1	SLAIN motif family, member 1	-2.76468	1.2946e-05		EPAS1 /// LOC100652809	endothelial PAS domain protein 1 /// uncharacterized LOC100652809	5.87763	0.000136952
PDE4B	phosphodiesterase 4B, cAMP-specific	-2.7222	0.00268804		IKBKE	inhibitor of kappa light polypeptide gene enhancer in B-cells, kinase epsilon	5.82646	0.000499709
LAPTM4B	lysosomal protein transmembrane 4 beta	-2.68252	0.000401904		PSTPIP1	proline-serine-threonine phosphatase interacting protein 1	5.81526	0.000124813
BHLHE41	basic helix-loop-helix family, member e41	-2.67198	0.00171172		PLP1	proteolipid protein 1	5.62174	0.00375043
CHL1	cell adhesion molecule with homology to L1CAM (close homolog of L1)	-2.65368	0.0495803		CYP3A7	cytochrome P450, family 3, subfamily A, polypeptide 7	5.51612	0.00136653
ETV1	ets variant 1	-2.64089	0.000439434		FATE1	fetal and adult testis expressed 1	5.45155	0.00322182
ADAMTS9	ADAM metallopeptidase with thrombospondin type 1 motif, 9	-2.61415	0.0352027		LINC00282	long intergenic non-protein coding RNA 282	5.38679	0.000107954
LOC100506558 /// MATN2	uncharacterized LOC100506558 /// matrilin 2	-2.61167	0.00781349		NRP1	neuropilin 1	5.35932	0.0171077
LOC100507008	uncharacterized LOC100507008	-2.54455	0.0316879		ST8SIA1	ST8 alpha-N-acetyl-neuraminide alpha-2,8-sialyltransferase 1	5.24122	0.00117373
ROR1	receptor tyrosine kinase-like orphan receptor 1	-2.5305	5.25353e-05		SOGA2	SOGA family member 2	4.97597	0.00176514
OSBPL10	oxysterol binding protein-like 10	-2.50532	0.0172609		MMRN2	multimerin 2	4.85977	6.0072e-05
TRPC5OS	TRPC5 opposite strand	-2.50245	0.0110207		SCEL	sciellin	4.82909	0.000687181
PDK4	pyruvate dehydrogenase kinase, isozyme 4	-2.491	0.002786		TMCC3	transmembrane and coiled-coil domain family 3	4.7577	9.42283e-06
METTL7B	methyltransferase like 7B	-2.47279	0.00472528		TTC9	tetratricopeptide repeat domain 9	4.74244	9.34505e-05
FRY	furry homolog (Drosophila)	-2.46977	0.00141029		STEAP3	STEAP family member 3, metalloreductase	4.63315	3.45901e-05
CPVL	carboxypeptidase, vitellogenic-like	-2.45377	0.0107306		ATP1B1	ATPase, Na+/K+ transporting, beta 1 polypeptide	4.5364	0.000419032
SPINK13	serine peptidase inhibitor, Kazal type 13 (putative)	-2.45203	0.00297695		PTPN7	protein tyrosine phosphatase, non-receptor type 7	4.50342	0.000159843
KCNJ8	potassium inwardly-rectifying channel, subfamily J, member 8	-2.43284	0.0456049		CADM3	cell adhesion molecule 3	4.46639	0.000984766
RHOJ	ras homolog family member J	-2.38594	0.00143567		SIAH3	siah E3 ubiquitin protein ligase family member 3	4.36625	0.0119282
TSPAN12	tetraspanin 12	-2.37775	0.00395201		FOXC1	forkhead box C1	4.35388	0.0218199
EPS8	epidermal growth factor receptor pathway substrate 8	-2.37319	0.00396314		MATN3	matrilin 3	4.29396	0.000185502
PLK2	polo-like kinase 2	-2.35017	0.000144585		HES6	hairy and enhancer of split 6 (Drosophila)	4.15368	8.21964e-05
ASCL1	achaete-scute complex homolog 1 (Drosophila)	-2.3458	0.0447709		HEG1	HEG homolog 1 (zebrafish)	4.12923	0.00142585
GAD1	glutamate decarboxylase 1 (brain, 67kDa)	-2.33946	0.000266974		CELF4	CUGBP, Elav-like family member 4	4.11692	3.45945e-05
ITGA1	integrin, alpha 1	-2.33728	0.00632383		HSPB7	heat shock 27kDa protein family, member 7 (cardiovascular)	4.07227	0.00813495
TMEM163	transmembrane protein 163	-2.3193	4.73839e-05		CA4	carbonic anhydrase IV	4.03193	2.06813e-05
BHLHE40	basic helix-loop-helix family, member e40	-2.3179	0.00216561		FOXO4	forkhead box O4	3.95855	1.64229e-05
PPM1L	protein phosphatase, Mg2+/Mn2+ dependent, 1L	-2.31141	0.00526647		AUTS2	autism susceptibility candidate 2	3.77154	3.68431e-05
TFPI2	tissue factor pathway inhibitor 2	-2.30356	0.0102982		PTPRZ1	protein tyrosine phosphatase, receptor-type, Z polypeptide 1	3.74705	0.0144308
PHLDB2	pleckstrin homology-like domain, family B, member 2	-2.30177	0.0171511		FGFR4	fibroblast growth factor receptor 4	3.73818	0.00247382
DACH1	dachshund homolog 1 (Drosophila)	-2.2956	0.000186038		ALS2CR11	amyotrophic lateral sclerosis 2 (juvenile) chromosome region, candidate 11	3.7232	0.0038394
THSD4	thrombospondin, type I, domain containing 4	-2.27655	0.000848074		TUBB2A	tubulin, beta 2A class IIa	3.67209	0.000763404
CACNA1C	calcium channel, voltage-dependent, L type, alpha 1C subunit	-2.27189	0.012849		PRIMA1	proline rich membrane anchor 1	3.65627	0.00273414
SLC47A1	solute carrier family 47, member 1	-2.27006	0.00350095		GRAMD1B	GRAM domain containing 1B	3.6292	0.00377178
MT3	metallothionein 3	-2.26235	0.00378017		LY75	lymphocyte antigen 75	3.62196	0.00194002
IL1R2	interleukin 1 receptor, type II	-2.24578	0.0123883		OLFML2B	olfactomedin-like 2B	3.57873	0.00104185
FAM84A	family with sequence similarity 84, member A	-2.24551	0.0213155		APOA1	apolipoprotein A-I	3.55819	0.0022868
IGFBP5	insulin-like growth factor binding protein 5	-2.24468	0.0134034		ACSL6 /// LOC100505572	acyl-CoA synthetase long-chain family member 6 /// uncharacterized LOC100505572	3.55638	0.00289188
GJB2	gap junction protein, beta 2, 26kDa	-2.2281	0.0270088		PPP2R5A	protein phosphatase 2, regulatory subunit B', alpha	3.50893	1.28038e-05
PCDH20	protocadherin 20	-2.22609	0.00598275		NME7	NME/NM23 family member 7	3.50376	0.000107646
SYT11	synaptotagmin XI	-2.21665	0.00409917		CYP26B1	cytochrome P450, family 26, subfamily B, polypeptide 1	3.32871	1.15419e-06
ADAMTSL1	ADAMTS-like 1	-2.21138	4.5369e-06		SEPT4	septin 4	3.2939	0.00582645
TMTC1	transmembrane and tetratricopeptide repeat containing 1	-2.19938	0.00781099		RAB31	RAB31, member RAS oncogene family	3.28845	3.21933e-05
COL4A4	collagen, type IV, alpha 4	-2.19706	0.0185362		C2CD2	C2 calcium-dependent domain containing 2	3.28236	0.000865879
SLC35F1	solute carrier family 35, member F1	-2.14447	1.76584e-07		HIVEP3	human immunodeficiency virus type I enhancer binding protein 3	3.28202	0.000148265
CYSTM1	cysteine-rich transmembrane module containing 1	-2.14217	0.0010504		ACRC	acidic repeat containing	3.16543	0.00553955
CAP2	CAP, adenylate cyclase-associated protein, 2 (yeast)	-2.13142	0.0145622		SLIT2	Slit homolog 2 (Drosophila)	3.15447	0.000302471
PRKAA2	protein kinase, AMP-activated, alpha 2 catalytic subunit	-2.12631	0.0407397		RASSF5	Ras association (RalGDS/AF-6) domain family member 5	3.1506	0.000179965
ID3	inhibitor of DNA binding 3, dominant negative helix-loop-helix protein	-2.12217	0.0495735		ANKRD18A	ankyrin repeat domain 18A	3.13676	0.00880472
INHBA	inhibin, beta A	-2.12079	0.0474423		FRAS1	Fraser syndrome 1	3.1095	0.00395855
PHLDA1	pleckstrin homology-like domain, family A, member 1	-2.11397	0.0236586		TMEM178B	transmembrane protein 178B	3.0997	0.00239792
CADPS	Ca++-dependent secretion activator	-2.10847	0.001113		PRKG1	protein kinase, cGMP-dependent, type I	3.0687	0.000102216
LEPREL1	leprecan-like 1	-2.10231	0.0163145		SIK1	salt-inducible kinase 1	3.04589	0.00189056
TCERG1L	transcription elongation regulator 1-like	-2.10013	0.00763508		PLIN1	perilipin 1	3.03138	0.0025766
SERINC5	serine incorporator 5	-2.09577	0.00205123		JHDM1D	jumonji C domain containing histone demethylase 1 homolog D (S. cerevisiae)	3.02727	0.0299868
FLRT3	fibronectin leucine rich transmembrane protein 3	-2.09228	0.0336205		GATA3	GATA binding protein 3	3.01384	0.000828509
PELO	Pelota homolog (Drosophila)	-2.0887	0.000151643		KCNMB4	potassium large conductance calcium-activated channel, subfamily M, beta member 4	3.00451	0.000428258
SLC17A5	solute carrier family 17 (anion/sugar transporter), member 5	-2.08523	0.000223495		LPAR1	lysophosphatidic acid receptor 1	2.97463	0.00564613
LAMA3	laminin, alpha 3	-2.08355	0.00115759		ERMP1	endoplasmic reticulum metallopeptidase 1	2.94592	0.0316862
SLC7A8	solute carrier family 7 (amino acid transporter light chain, L system), member 8	-2.0766	0.00275047		AMIGO2	adhesion molecule with Ig-like domain 2	2.92625	6.08665e-05
C15orf48	chromosome 15 open reading frame 48	-2.07335	0.000976816		TMEM200A	transmembrane protein 200A	2.91629	3.32011e-06
ABCB4	ATP-binding cassette, sub-family B (MDR/TAP), member 4	-2.0717	0.0221882		HAVCR2	hepatitis A virus cellular receptor 2	2.88547	0.00070852
BTG3	BTG family, member 3	-2.05874	0.0324924		C3orf80	chromosome 3 open reading frame 80	2.88333	0.00152659
SLC7A8	solute carrier family 7 (amino acid transporter light chain, L system), member 8	-2.05589	0.000907369		OAF	OAF homolog (Drosophila)	2.85858	0.00694055
RGS5	regulator of G-protein signaling 5	-2.05447	0.00740773		COL22A1	collagen, type XXII, alpha 1	2.85583	0.020533
SLC12A1	solute carrier family 12 (sodium/potassium/chloride transporters), member 1	-2.04735	0.0191783		SLC17A7	solute carrier family 17 (sodium-dependent inorganic phosphate cotransporter), member 7	2.84478	0.00418655
EDNRA	endothelin receptor type A	-2.03547	0.0315364		TSPAN5	tetraspanin 5	2.83319	0.000231385
SLC44A1	solute carrier family 44, member 1	-2.03239	0.0103593		LAIR2	leukocyte-associated immunoglobulin-like receptor 2	2.83246	0.00286309
RBMS3	RNA binding motif, single stranded interacting protein 3	-2.03024	0.0495904		MYH6	myosin, heavy chain 6, cardiac muscle, alpha	2.82178	0.000351063
LOC100507165	uncharacterized LOC100507165	-2.01794	0.00271712		CYP3A7-CYP3AP1	CYP3A7-CYP3AP1 readthrough	2.81797	0.00225081
IQGAP2	IQ motif containing GTPase activating protein 2	-2.01272	0.00252845		ARHGAP6	Rho GTPase activating protein 6	2.78511	0.00956648
TNFRSF19	tumor necrosis factor receptor superfamily, member 19	-2.00006	0.011156		FAM101B	family with sequence similarity 101, member B	2.7839	0.0182868
					EML1	echinoderm microtubule associated protein like 1	2.76975	1.60339e-05
					HS6ST2	heparan sulfate 6-O-sulfotransferase 2	2.73898	0.0179879
					FITM1	fat storage-inducing transmembrane protein 1	2.72203	0.000937216
					RPRML	reprimo-like	2.71908	0.0297432
					NXN	nucleoredoxin	2.67634	0.00526264
					SORBS1	sorbin and SH3 domain containing 1	2.66214	0.000118712
					GPR83	G protein-coupled receptor 83	2.66166	0.0213412
					FAM46B	family with sequence similarity 46, member B	2.65812	0.00152597
					COL11A1	collagen, type XI, alpha 1	2.65736	0.00160619
					FBLN1	fibulin 1	2.65725	0.0101294
					HBA1 /// HBA2	hemoglobin, alpha 1 /// hemoglobin, alpha 2	2.6366	0.000524721
					TRNP1	TMF1-regulated nuclear protein 1	2.63245	0.0130246
					SLC1A3	solute carrier family 1 (glial high affinity glutamate transporter), member 3	2.63176	3.55469e-05
					HLA-DMB	major histocompatibility complex, class II, DM beta	2.6292	0.000177386
					MN1	meningioma (disrupted in balanced translocation) 1	2.61916	0.00370527
					KIAA1644	KIAA1644	2.6187	3.1117e-05
					DARC	Duffy blood group, chemokine receptor	2.60183	0.000558241
					PRKCD	protein kinase C, delta	2.57515	0.00515772
					KAZN	kazrin, periplakin interacting protein	2.57478	0.00507143
					PLXNB2	plexin B2	2.56755	0.0300228
					EPHB1	EPH receptor B1	2.56245	0.000964871
					PSD2	pleckstrin and Sec7 domain containing 2	2.56226	0.0057203
					DAAM2	dishevelled associated activator of morphogenesis 2	2.54411	0.00866459
					FXYD6	FXYD domain containing ion transport regulator 6	2.54001	0.00906822
					KLF13	Kruppel-like factor 13	2.52206	0.0125081
					DUSP2	dual specificity phosphatase 2	2.4929	0.00448382
					HSD11B2	hydroxysteroid (11-beta) dehydrogenase 2	2.47941	0.00276086
					LIFR	leukemia inhibitory factor receptor alpha	2.47566	0.00214451
					GALNTL4	UDP-N-acetyl-alpha-D-galactosamine:polypeptide N-acetylgalactosaminyltransferase-like 4	2.44874	0.0486102
					ZNF280B	zinc finger protein 280B	2.43183	0.000110707
					ADRB2	adrenoceptor beta 2, surface	2.4281	0.00140535
					BMP6	bone morphogenetic protein 6	2.41768	0.00295515
					HIP1	huntingtin interacting protein 1	2.40388	0.0176727
					TP53INP2	tumor protein p53 inducible nuclear protein 2	2.39982	0.00661356
					RASGEF1A	RasGEF domain family, member 1A	2.3884	2.22585e-05
					KLHL29	kelch-like 29 (Drosophila)	2.38143	0.000236304
					FBN2	fibrillin 2	2.37371	0.000468038
					TAF4B	TAF4b RNA polymerase II, TATA box binding protein (TBP)-associated factor, 105kDa	2.37285	0.0252928
					MTSS1L	metastasis suppressor 1-like	2.34128	0.00879416
					ATP4A	ATPase, H+/K+ exchanging, alpha polypeptide	2.33215	0.000623602
					FAM132B	family with sequence similarity 132, member B	2.31962	0.000914801
					SMAD7	SMAD family member 7	2.31696	0.000707072
					ADARB1	adenosine deaminase, RNA-specific, B1	2.30742	0.000619062
					FGD4	FYVE, RhoGEF and PH domain containing 4	2.30524	0.0160549
					DHRS2	dehydrogenase/reductase (SDR family) member 2	2.30331	0.0130858
					KIAA2022	KIAA2022	2.30133	0.000227454
					TG	thyroglobulin	2.2726	0.0109572
					GRIA3	glutamate receptor, ionotropic, AMPA 3	2.25509	0.000865048
					ALLC	allantoicase	2.25169	0.000720668
					ANKRD45	ankyrin repeat domain 45	2.24478	0.000647932
					MED12	mediator complex subunit 12	2.23993	0.00817298
					PEX11A	peroxisomal biogenesis factor 11 alpha	2.23627	0.00103149
					CTSL2	cathepsin L2	2.23349	0.0314376
					C10orf47	chromosome 10 open reading frame 47	2.22477	0.0490938
					CDH22	cadherin 22, type 2	2.2176	0.00255252
					DST /// LOC100652766	dystonin /// dystonin-like	2.20261	0.000451653
					SCGB2A1	secretoglobin, family 2A, member 1	2.19875	0.0441192
					SULF2	sulfatase 2	2.19841	0.00652094
					ABCA5	ATP-binding cassette, sub-family A (ABC1), member 5	2.19484	1.96244e-06
					SFXN3	sideroflexin 3	2.19461	0.00213948
					EFNB2	ephrin-B2	2.18752	0.0126816
					RASA3	RAS p21 protein activator 3	2.18009	2.8774e-05
					LOC100505490	uncharacterized LOC100505490	2.15996	0.0476113
					VPREB3	pre-B lymphocyte 3	2.15293	0.00784625
					C10orf54	chromosome 10 open reading frame 54	2.15285	0.000221364
					LOC100505813 /// SPARC	uncharacterized LOC100505813 /// secreted protein, acidic, cysteine-rich (osteonectin)	2.14946	0.0202246
					SNTG2	syntrophin, gamma 2	2.14658	0.00174406
					LOC439911	uncharacterized LOC439911	2.14473	0.0203253
					RIN2	Ras and Rab interactor 2	2.13418	0.00631718
					SHB	Src homology 2 domain containing adaptor protein B	2.13199	0.000403256
					MAD1L1	MAD1 mitotic arrest deficient-like 1 (yeast)	2.13197	0.00192352
					HOXB2	homeobox B2	2.13119	0.00578607
					SOX6	SRY (sex determining region Y)-box 6	2.12479	0.00045416
					CDR2L	cerebellar degeneration-related protein 2-like	2.11796	0.00203478
					SLC31A2	solute carrier family 31 (copper transporters), member 2	2.11626	0.00385578
					ATP7B	ATPase, Cu++ transporting, beta polypeptide	2.10964	0.00122409
					C11orf67	chromosome 11 open reading frame 67	2.1013	0.00123109
					LOC100287177	uncharacterized LOC100287177	2.10006	0.00113678
					C11orf96	chromosome 11 open reading frame 96	2.09761	0.0171833
					CCNJL	cyclin J-like	2.09442	0.00181216
					CITED2	Cbp/p300-interacting transactivator, with Glu/Asp-rich carboxy-terminal domain, 2	2.07434	0.00779365
					NUDT11	nudix (nucleoside diphosphate linked moiety X)-type motif 11	2.07119	0.00607519
					TP53AIP1	tumor protein p53 regulated apoptosis inducing protein 1	2.06944	0.00721032
					PVRL3	poliovirus receptor-related 3	2.06892	0.00132314
					FOXD1	forkhead box D1	2.06855	0.00603088
					SLC16A10	solute carrier family 16, member 10 (aromatic amino acid transporter)	2.06724	0.000157686
					NIPAL2	NIPA-like domain containing 2	2.05963	0.00286
					PRSS23	protease, serine, 23	2.05382	0.0420021
					GJA3	gap junction protein, alpha 3, 46kDa	2.04631	0.00694753
					NUDT9P1	nudix (nucleoside diphosphate linked moiety X)-type motif 9 pseudogene 1	2.02293	0.025988
					XKR4	XK, Kell blood group complex subunit-related family, member 4	2.00476	0.015585
					TMOD1	tropomodulin 1	2.00281	0.00347865
					PJA1	praja ring finger 1, E3 ubiquitin protein ligase	2.00116	0.00420056
