# Supplementary material for: Integrative analysis of SF-1 transcription factor dosage impact on genome-wide binding and gene expression regulation
Source: Nucleic Acids Res. 2013 Aug 1;41(19):8896–907. doi: 10.1093/nar/gkt658 (PMC3799431; doi:10.1093/nar/gkt658)
Supplement: Supplementary Data [file supp_gkt658_nar-00868-x-2013-File010.xls]

## Sheet: GO knockdown downregulated
Supplementary Table 2. Gene Ontology categories of genes modulated by SF-1 knockdown and overexpression.
Category	Term	PValue	Genes
GOTERM_BP_5	GO:0008202~steroid metabolic process	5.3323e-05	SOAT1, CYP17A1, CYP11A1, STAR, SULT2A1, CYP21A2, ATP8B1, HSD17B7, CYP19A1
GOTERM_BP_5	GO:0006694~steroid biosynthetic process	0.000238214	CYP17A1, CYP11A1, STAR, CYP21A2, HSD17B7, CYP19A1
KEGG_PATHWAY	hsa00140:Steroid hormone biosynthesis	0.000559077	CYP17A1, CYP11A1, CYP21A2, HSD17B7, CYP19A1
GOTERM_BP_5	GO:0015718~monocarboxylic acid transport	0.00432396	SLC16A7, ATP8B1, PLA2G1B, FABP3
GOTERM_CC_5	GO:0044459~plasma membrane part	0.00649356	ENPP1, NOSTRIN, GNRHR, AGTR1, ST3GAL5, LY6E, STARD8, GRPR, ATP8B1, SV2B, GPNMB, DCLK1, GABRG1, CACNG2, ABCB4, LSP1, CADPS, KCNJ5, ITGA9, LYVE1, PGM5, SLC16A7, DSG2, MC2R, CD79A, CACNA1D
GOTERM_BP_5	GO:0008206~bile acid metabolic process	0.00681988	STAR, SULT2A1, ATP8B1
GOTERM_MF_5	GO:0015485~cholesterol binding	0.00744514	SOAT1, CYP11A1, STAR
GOTERM_BP_5	GO:0019752~carboxylic acid metabolic process	0.0106902	SLC16A7, STAR, SULT2A1, ELOVL3, PTGS1, ATP8B1, PLA2G1B, FABP3, GPAM, DDAH1
GOTERM_CC_5	GO:0044444~cytoplasmic part	0.0111556	MTSS1, MAL2, STAR, PTGS1, NT5DC3, NOSTRIN, TTN, MTFR1, ALDH1A1, ACSS1, BRPF3, ST3GAL5, ELOVL3, PLA2G1B, SMAGP, GPSM2, CALN1, SV2B, MBNL3, GPNMB, HSD17B7, CYP19A1, SOAT1, PDK1, C2CD2, HERPUD1, CYP11A1, SULT2A1, CYP21A2, MCF2, CACNG2, MARCH11, ELMO1, ABCB4, CADPS, MYRIP, CYP17A1, FAM198B, PGM5, EPB41L1, RASGRF1, ST8SIA5, FABP3, CD79A, TNFAIP3, GPAM
KEGG_PATHWAY	hsa05412:Arrhythmogenic right ventricular cardiomyopathy (ARVC)	0.0258155	ITGA9, DSG2, CACNG2, CACNA1D
GOTERM_BP_5	GO:0032868~response to insulin stimulus	0.0282308	STAR, ENPP1, PLA2G1B, FABP3
GOTERM_MF_5	GO:0005088~Ras guanyl-nucleotide exchange factor activity	0.0305244	RASGRF1, MCF2, TTN, DOCK10
GOTERM_CC_5	GO:0031410~cytoplasmic vesicle	0.0320753	CADPS, MTSS1, MYRIP, SMAGP, PLA2G1B, NOSTRIN, SV2B, CACNG2, GPNMB, MARCH11
GOTERM_CC_5	GO:0031224~intrinsic to membrane	0.0339549	CPM, MAL2, ENPP1, C15ORF27, LPPR1, SORCS1, GNRHR, SLC19A2, AGTR1, MCTP2, LY6E, ST3GAL5, ELOVL3, SEMA7A, GRPR, TAS2R42, ATP8B1, SMAGP, CALN1, SV2B, GPNMB, DCLK1, HSD17B7, HCN1, SOAT1, GABRG1, CLRN1, HERPUD1, IL23R, SIGLEC11, CACNG2, MARCH11, ABCB4, KCNJ5, ITGA9, CYP17A1, LYVE1, FAM198B, DSG2, SLC16A7, TMEM163, KCNN2, ST8SIA5, MC2R, CD79A, C11ORF75, GPAM, CACNA1D
KEGG_PATHWAY	hsa05410:Hypertrophic cardiomyopathy (HCM)	0.0344262	ITGA9, CACNG2, TTN, CACNA1D
GOTERM_CC_5	GO:0015629~actin cytoskeleton	0.0377188	LSP1, MTSS1, MYRIP, PGM5, IQGAP2, TTN
GOTERM_MF_5	GO:0008188~neuropeptide receptor activity	0.0380961	MC2R, GRPR, SORCS1
GOTERM_BP_5	GO:0006631~fatty acid metabolic process	0.0416319	ELOVL3, PTGS1, PLA2G1B, FABP3, GPAM
KEGG_PATHWAY	hsa05414:Dilated cardiomyopathy	0.0420343	ITGA9, CACNG2, TTN, CACNA1D
GOTERM_CC_5	GO:0016021~integral to membrane	0.0453921	MAL2, ENPP1, C15ORF27, LPPR1, SORCS1, GNRHR, SLC19A2, AGTR1, MCTP2, LY6E, ST3GAL5, ELOVL3, GRPR, TAS2R42, ATP8B1, SMAGP, CALN1, SV2B, GPNMB, DCLK1, HSD17B7, HCN1, GABRG1, SOAT1, CLRN1, HERPUD1, IL23R, SIGLEC11, CACNG2, MARCH11, ABCB4, KCNJ5, ITGA9, CYP17A1, LYVE1, FAM198B, DSG2, SLC16A7, TMEM163, KCNN2, ST8SIA5, MC2R, CD79A, C11ORF75, GPAM, CACNA1D

## Sheet: GO knockdown upregulated
Category	Term	PValue	Genes
GOTERM_CC_5	GO:0030141~secretory granule	2.66015e-06	PLAT, TGFB3, IGF1, KIT, THBS1, CHGB, TGFB2, FN1
GOTERM_BP_5	GO:0001568~blood vessel development	6.74813e-06	PLAT, DLX3, EDNRA, ID1, PROK1, JAG1, THBS1, MMP2, TGFB2
GOTERM_BP_5	GO:0001944~vasculature development	8.05887e-06	PLAT, DLX3, EDNRA, ID1, PROK1, JAG1, THBS1, MMP2, TGFB2
GOTERM_CC_5	GO:0031093~platelet alpha granule lumen	1.17611e-05	TGFB3, IGF1, THBS1, TGFB2, FN1
GOTERM_CC_5	GO:0060205~cytoplasmic membrane-bounded vesicle lumen	1.56454e-05	TGFB3, IGF1, THBS1, TGFB2, FN1
GOTERM_BP_5	GO:0030334~regulation of cell migration	6.66814e-05	IGF1, HBEGF, KIT, JAG1, THBS1, IGFBP5, TGFB2
GOTERM_MF_5	GO:0008201~heparin binding	8.46583e-05	HBEGF, FSTL1, PTCH1, THBS1, PCOLCE2, FN1
GOTERM_BP_5	GO:0009966~regulation of signal transduction	0.000192911	TGFB3, IGF1, JAG1, KIT, TGFB2, ITGA8, PROK1, CHST11, RGS5, PTCH1, LECT2, THBS1, IGFBP5
GOTERM_BP_5	GO:0048514~blood vessel morphogenesis	0.000225344	PLAT, EDNRA, ID1, PROK1, JAG1, THBS1, TGFB2
GOTERM_CC_5	GO:0031410~cytoplasmic vesicle	0.000315207	PLAT, SLC1A5, TGFB3, IGF1, KIT, THBS1, MYOF, CHGB, TGFB2, FN1
GOTERM_BP_5	GO:0001525~angiogenesis	0.000355684	EDNRA, ID1, PROK1, JAG1, THBS1, TGFB2
GOTERM_BP_5	GO:0007167~enzyme linked receptor protein signaling pathway	0.000490119	PLAT, ID1, TGFB3, HBEGF, ANGPTL1, FSTL1, KIT, TGFB2
GOTERM_BP_5	GO:0030335~positive regulation of cell migration	0.000494938	IGF1, HBEGF, KIT, THBS1, TGFB2
GOTERM_BP_5	GO:0017015~regulation of transforming growth factor beta receptor signaling pathway	0.000553493	ITGA8, CHST11, TGFB3, THBS1
GOTERM_CC_5	GO:0016023~cytoplasmic membrane-bounded vesicle	0.000553819	PLAT, SLC1A5, TGFB3, IGF1, KIT, THBS1, CHGB, TGFB2, FN1
GOTERM_BP_5	GO:0051272~positive regulation of cell motion	0.000712435	IGF1, HBEGF, KIT, THBS1, TGFB2
GOTERM_BP_5	GO:0016477~cell migration	0.00093595	PLAT, ID1, HBEGF, KIT, THBS1, TGFB2, FN1
KEGG_PATHWAY	hsa04350:TGF-beta signaling pathway	0.0010388	ID1, TGFB3, ID3, THBS1, TGFB2
GOTERM_BP_5	GO:0009967~positive regulation of signal transduction	0.0013193	ITGA8, TGFB3, IGF1, KIT, JAG1, THBS1, TGFB2
GOTERM_BP_5	GO:0009888~tissue development	0.00148071	S100A4, EDNRA, TNC, CHST11, IGF1, PTCH1, ID3, JAG1, IGFBP5, TGFB2
GOTERM_BP_5	GO:0007517~muscle organ development	0.00175789	CRYAB, TNC, IGF1, HBEGF, IGFBP5, TGFB2
GOTERM_BP_5	GO:0009968~negative regulation of signal transduction	0.00215277	CHST11, RGS5, TGFB3, LECT2, THBS1, IGFBP5
GOTERM_BP_5	GO:0010647~positive regulation of cell communication	0.00229357	ITGA8, TGFB3, IGF1, KIT, JAG1, THBS1, TGFB2
GOTERM_BP_5	GO:0007166~cell surface receptor linked signal transduction	0.00256971	PLAT, GPR83, NXPH3, GPR174, TGFB3, FSTL1, KIT, JAG1, HOMER2, TGFB2, EDNRA, ID1, ITGA8, HBEGF, ANGPTL1, WIF1, PTCH1
GOTERM_BP_5	GO:0032570~response to progesterone stimulus	0.00305722	TGFB3, THBS1, TGFB2
GOTERM_BP_5	GO:0051347~positive regulation of transferase activity	0.00307648	EDNRA, PROK1, TGFB3, KIT, THBS1, TGFB2
GOTERM_BP_5	GO:0050678~regulation of epithelial cell proliferation	0.00315342	EDNRA, IGF1, PTCH1, TGFB2
GOTERM_BP_5	GO:0010648~negative regulation of cell communication	0.00354053	CHST11, RGS5, TGFB3, LECT2, THBS1, IGFBP5
GOTERM_CC_5	GO:0044433~cytoplasmic vesicle part	0.00395434	TGFB3, IGF1, THBS1, TGFB2, FN1
GOTERM_BP_5	GO:0043067~regulation of programmed cell death	0.00567031	CRYAB, CHST11, TGFB3, IGF1, ID3, KIT, THBS1, BMF, TP53INP1, TGFB2
GOTERM_CC_5	GO:0044459~plasma membrane part	0.00616706	FLRT2, ENPP3, TGFB3, KIT, JAG1, HOMER2, EDNRA, SLC1A5, ITGA8, CHRNA5, HBEGF, PTCH1, SLC14A1, JAM2, THBS1, FN1
KEGG_PATHWAY	hsa05200:Pathways in cancer	0.00640305	TGFB3, IGF1, PTCH1, KIT, MMP2, TGFB2, FN1
GOTERM_CC_5	GO:0005887~integral to plasma membrane	0.00678438	EDNRA, FLRT2, SLC1A5, ENPP3, ITGA8, CHRNA5, HBEGF, PTCH1, JAG1, SLC14A1, JAM2
GOTERM_CC_5	GO:0031226~intrinsic to plasma membrane	0.0079177	EDNRA, FLRT2, SLC1A5, ENPP3, ITGA8, CHRNA5, HBEGF, PTCH1, JAG1, SLC14A1, JAM2
GOTERM_BP_5	GO:0010562~positive regulation of phosphorus metabolic process	0.00820178	EDNRA, TGFB3, IGF1, THBS1
GOTERM_BP_5	GO:0045937~positive regulation of phosphate metabolic process	0.00820178	EDNRA, TGFB3, IGF1, THBS1
GOTERM_BP_5	GO:0009887~organ morphogenesis	0.00826662	ITGA8, CHST11, TGFB3, IGF1, PTCH1, JAG1, MMP2, TGFB2
KEGG_PATHWAY	hsa04512:ECM-receptor interaction	0.00955662	TNC, ITGA8, THBS1, FN1
KEGG_PATHWAY	hsa05410:Hypertrophic cardiomyopathy (HCM)	0.00987143	ITGA8, TGFB3, IGF1, TGFB2
GOTERM_BP_5	GO:0051781~positive regulation of cell division	0.0113395	PROK1, TGFB3, TGFB2
GOTERM_BP_5	GO:0007507~heart development	0.0119746	EDNRA, ID1, PTCH1, ID3, TGFB2
KEGG_PATHWAY	hsa05414:Dilated cardiomyopathy	0.0122455	ITGA8, TGFB3, IGF1, TGFB2
GOTERM_BP_5	GO:0060348~bone development	0.0143628	TGFB3, IGF1, MMP2, IGFBP5
GOTERM_BP_5	GO:0051174~regulation of phosphorus metabolic process	0.0146474	EDNRA, PROK1, TGFB3, IGF1, KIT, THBS1, TGFB2
GOTERM_BP_5	GO:0019220~regulation of phosphate metabolic process	0.0146474	EDNRA, PROK1, TGFB3, IGF1, KIT, THBS1, TGFB2
GOTERM_BP_5	GO:0045597~positive regulation of cell differentiation	0.0148001	TGFB3, KIT, JAG1, BOC, TGFB2
GOTERM_BP_5	GO:0007423~sensory organ development	0.0148001	CRYAB, ITGA8, TGFB3, JAG1, TGFB2
GOTERM_BP_5	GO:0048660~regulation of smooth muscle cell proliferation	0.0155494	IGF1, HBEGF, IGFBP5
GOTERM_BP_5	GO:0043549~regulation of kinase activity	0.0158151	EDNRA, PROK1, TGFB3, KIT, THBS1, TGFB2
GOTERM_BP_5	GO:0043069~negative regulation of programmed cell death	0.0161656	CRYAB, CHST11, TGFB3, IGF1, KIT, THBS1
GOTERM_BP_5	GO:0060548~negative regulation of cell death	0.0163428	CRYAB, CHST11, TGFB3, IGF1, KIT, THBS1
GOTERM_BP_5	GO:0022601~menstrual cycle phase	0.0164952	TGFB3, TGFB2
GOTERM_BP_5	GO:0008285~negative regulation of cell proliferation	0.0165212	CTH, TGFB3, PTCH1, THBS1, IGFBP5, TGFB2
GOTERM_BP_5	GO:0042981~regulation of apoptosis	0.01684	CRYAB, CHST11, TGFB3, IGF1, ID3, THBS1, BMF, TP53INP1, TGFB2
GOTERM_MF_5	GO:0005509~calcium ion binding	0.0173001	S100A4, MATN2, SPARCL1, ITGA8, NPNT, FSTL1, JAG1, MAN1A1, THBS1, MMP2
GOTERM_BP_5	GO:0048732~gland development	0.018385	TGFB3, IGF1, PTCH1, TGFB2
GOTERM_BP_5	GO:0014031~mesenchymal cell development	0.0189051	S100A4, EDNRA, TGFB2
GOTERM_BP_5	GO:0048762~mesenchymal cell differentiation	0.0189051	S100A4, EDNRA, TGFB2
GOTERM_BP_5	GO:0060485~mesenchyme development	0.0196097	S100A4, EDNRA, TGFB2
KEGG_PATHWAY	hsa04510:Focal adhesion	0.0203708	TNC, ITGA8, IGF1, THBS1, FN1
GOTERM_BP_5	GO:0045747~positive regulation of Notch signaling pathway	0.0205771	KIT, JAG1
GOTERM_BP_5	GO:0006275~regulation of DNA replication	0.0272419	TGFB3, IGF1, ID3
BBID	71.Id_proteins_G0-to-S_cell_cycle	0.0277765	ID1, ID3
GOTERM_BP_5	GO:0030879~mammary gland development	0.0280615	TGFB3, IGF1, PTCH1
GOTERM_BP_5	GO:0045765~regulation of angiogenesis	0.0280615	ID1, PROK1, THBS1
GOTERM_BP_5	GO:0010718~positive regulation of epithelial to mesenchymal transition	0.0286912	TGFB3, TGFB2
GOTERM_BP_5	GO:0007435~salivary gland morphogenesis	0.0286912	TGFB3, TGFB2
GOTERM_BP_5	GO:0010770~positive regulation of cell morphogenesis involved in differentiation	0.0286912	TGFB3, TGFB2
GOTERM_BP_5	GO:0010720~positive regulation of cell development	0.0331837	TGFB3, KIT, TGFB2
GOTERM_BP_5	GO:0035019~somatic stem cell maintenance	0.0367394	IGF1, KIT
GOTERM_BP_5	GO:0010717~regulation of epithelial to mesenchymal transition	0.0367394	TGFB3, TGFB2
GOTERM_BP_5	GO:0043567~regulation of insulin-like growth factor receptor signaling pathway	0.0407389	IGF1, IGFBP5
GOTERM_BP_5	GO:0008593~regulation of Notch signaling pathway	0.0447221	KIT, JAG1
GOTERM_BP_5	GO:0050650~chondroitin sulfate proteoglycan biosynthetic process	0.0447221	CHST11, IGF1
GOTERM_BP_5	GO:0014910~regulation of smooth muscle cell migration	0.0486892	IGF1, IGFBP5
GOTERM_BP_5	GO:0007431~salivary gland development	0.0486892	TGFB3, TGFB2

## Sheet: GO overexpression downregulated
Category	Term	PValue	Genes
GOTERM_CC_5	GO:0005604~basement membrane	0.00478289	COL4A4, COL4A3, LAMA3, COL15A1
KEGG_PATHWAY	hsa04510:Focal adhesion	0.00989922	COL4A4, VEGFC, LAMA3, ITGA1, PDGFD
GOTERM_CC_5	GO:0005581~collagen	0.010178	COL4A4, COL4A3, COL15A1
OMIM_DISEASE	Alport syndrome, autosomal recessive	0.010326	COL4A4, COL4A3
GOTERM_CC_5	GO:0005624~membrane fraction	0.023864	TSPAN12, SLC17A5, SLC12A1, EPS8, KCNJ8, ITGA1, CACNA1C, CYP19A1, ABCB4
KEGG_PATHWAY	hsa04060:Cytokine-cytokine receptor interaction	0.0241748	INHBA, VEGFC, IL1R2, CXCR4, TNFRSF19
GOTERM_BP_5	GO:0019220~regulation of phosphate metabolic process	0.024253	EDNRA, INHBA, VEGFC, CXCR4, ITGA1, PDGFD, DUSP6
GOTERM_BP_5	GO:0051174~regulation of phosphorus metabolic process	0.024253	EDNRA, INHBA, VEGFC, CXCR4, ITGA1, PDGFD, DUSP6
GOTERM_CC_5	GO:0044459~plasma membrane part	0.0247751	RHOJ, FLRT3, SLC12A1, SYT11, SLC7A8, ITGA1, ABCB4, GJB2, CADPS, EDNRA, SLC17A5, LAMA3, EPS8, CXCR4, KCNJ8, ROR1, CACNA1C
GOTERM_BP_5	GO:0050880~regulation of blood vessel size	0.0250294	EDNRA, KCNJ8, ITGA1
GOTERM_CC_5	GO:0005587~collagen type IV	0.0259209	COL4A4, COL4A3
GOTERM_CC_5	GO:0030935~sheet-forming collagen	0.0301763	COL4A4, COL4A3
GOTERM_BP_5	GO:0001525~angiogenesis	0.0311932	EDNRA, VEGFC, CXCR4, COL15A1
GOTERM_CC_5	GO:0005887~integral to plasma membrane	0.0321815	FLRT3, EDNRA, SLC17A5, EPS8, CXCR4, KCNJ8, SYT11, ITGA1, SLC7A8, ROR1, ABCB4
GOTERM_CC_5	GO:0042383~sarcolemma	0.034601	EDNRA, KCNJ8, CACNA1C
GOTERM_CC_5	GO:0031226~intrinsic to plasma membrane	0.0367553	FLRT3, EDNRA, SLC17A5, EPS8, CXCR4, KCNJ8, SYT11, ITGA1, SLC7A8, ROR1, ABCB4
GOTERM_BP_5	GO:0050801~ion homeostasis	0.0405498	EDNRA, SERINC5, CXCR4, SLC7A8, CACNA1C, MT3
GOTERM_BP_5	GO:0030334~regulation of cell migration	0.0435255	VEGFC, LAMA3, CXCR4, IGFBP5
GOTERM_BP_5	GO:0009966~regulation of signal transduction	0.048355	ASCL1, INHBA, PLK2, CXCR4, RGS5, ITGA1, IQGAP2, IGFBP5, DUSP6
GOTERM_BP_5	GO:0043065~positive regulation of apoptosis	0.0485006	INHBA, COL4A3, ITGA1, TNFRSF19, ID3, PHLDA1
GOTERM_BP_5	GO:0043068~positive regulation of programmed cell death	0.0497073	INHBA, COL4A3, ITGA1, TNFRSF19, ID3, PHLDA1

## Sheet: GO overexpression upregulated
Category	Term	PValue	Genes
GOTERM_BP_5	GO:0001944~vasculature development	5.54575e-05	COL18A1, SHB, NRP1, EPAS1, SMAD7, EFNB2, TGM2, FOXC1, TNNI3, SLIT2, CITED2
GOTERM_BP_5	GO:0060415~muscle tissue morphogenesis	7.58428e-05	SMAD7, FOXC1, MYH6, TNNI3, COL11A1
GOTERM_BP_5	GO:0055008~cardiac muscle tissue morphogenesis	7.58428e-05	SMAD7, FOXC1, MYH6, TNNI3, COL11A1
GOTERM_BP_5	GO:0048514~blood vessel morphogenesis	7.88782e-05	COL18A1, SHB, NRP1, EPAS1, SMAD7, TGM2, FOXC1, TNNI3, SLIT2, CITED2
GOTERM_BP_5	GO:0007167~enzyme linked receptor protein signaling pathway	0.000158843	ADRB2, FGFR4, NRP1, SORBS1, SMAD7, LIFR, AXL, FOXC1, KIT, FOXO4, EPHB1, BMP6
GOTERM_CC_5	GO:0044459~plasma membrane part	0.000232491	FRAS1, KCNMB4, CADM3, FGFR4, ATP1B1, GRIK1, SLC16A10, SORL1, LPAR1, KIT, HLA-DMB, EPHB1, GJA3, SHB, SLC1A3, SORBS1, PVRL3, PRIMA1, SLC31A2, RASA3, LY75, ATP4A, SMAD7, PTPRZ1, EFNB2, AXL, LIFR, GRIA3, MYH6, ABCG1, ARHGAP26, SLC17A7, RAB31, ADRB2, CA4, DST, ATP7B, SNTG2
GOTERM_BP_5	GO:0001568~blood vessel development	0.000244024	COL18A1, SHB, NRP1, EPAS1, SMAD7, TGM2, FOXC1, TNNI3, SLIT2, CITED2
GOTERM_BP_5	GO:0009887~organ morphogenesis	0.000303655	FRAS1, COL18A1, NRP1, SMAD7, EFNB2, AXL, LIFR, MYH6, TNNI3, EPHB1, SLIT2, HOXB2, PVRL3, FOXC1, COL11A1
GOTERM_BP_5	GO:0048729~tissue morphogenesis	0.000875322	FRAS1, HOXB2, SMAD7, FOXC1, MYH6, TNNI3, COL11A1, SLIT2
GOTERM_BP_5	GO:0048738~cardiac muscle tissue development	0.0014028	SMAD7, FOXC1, MYH6, TNNI3, COL11A1
GOTERM_BP_5	GO:0007507~heart development	0.00242912	NRP1, SMAD7, FOXC1, MYH6, SOX6, TNNI3, COL11A1, CITED2
GOTERM_CC_5	GO:0016323~basolateral plasma membrane	0.00311762	ATP1B1, SLC1A3, SORBS1, SLC16A10, MYH6, DST, ARHGAP26, ATP7B
GOTERM_BP_5	GO:0003007~heart morphogenesis	0.00348309	SMAD7, FOXC1, MYH6, TNNI3, COL11A1
GOTERM_BP_5	GO:0008016~regulation of heart contraction	0.0042196	ADRB2, EPAS1, SMAD7, HSPB7, MYH6
GOTERM_BP_5	GO:0022008~neurogenesis	0.0051185	PLP1, NRP1, PTPRZ1, TUBB2A, PLXNB2, LIFR, KIT, PRKG1, EPHB1, SLIT2, SLC1A3, DST, ACSL6
GOTERM_BP_5	GO:0045940~positive regulation of steroid metabolic process	0.00615118	APOA1, ABCG1, BMP6
GOTERM_CC_5	GO:0005604~basement membrane	0.00629025	FRAS1, COL18A1, SPARC, DST, MMRN2
GOTERM_BP_5	GO:0045834~positive regulation of lipid metabolic process	0.00704442	APOA1, SORBS1, ABCG1, BMP6
GOTERM_BP_5	GO:0048699~generation of neurons	0.00811687	NRP1, SLC1A3, TUBB2A, PTPRZ1, PLXNB2, LIFR, KIT, PRKG1, DST, EPHB1, SLIT2, ACSL6
GOTERM_BP_5	GO:0007517~muscle organ development	0.00939017	SMAD7, FOXC1, MYH6, SOX6, FOXO4, TNNI3, COL11A1
GOTERM_CC_5	GO:0030054~cell junction	0.00989204	SLC17A7, CADM3, SORBS1, GRIK1, SMAD7, PVRL3, GRIA3, MYH6, PRIMA1, DST, ARHGAP26, GJA3
GOTERM_BP_5	GO:0009888~tissue development	0.0110764	COL18A1, FRAS1, SMAD7, SOX6, MYH6, TNNI3, SCEL, SLIT2, CITED2, HOXB2, FOXC1, COL11A1, BMP6
GOTERM_BP_5	GO:0000902~cell morphogenesis	0.0111648	COL18A1, NRP1, SLC1A3, PTPRZ1, LIFR, SOX6, DST, EPHB1, SLIT2
GOTERM_CC_5	GO:0031224~intrinsic to membrane	0.0122792	GPR83, STEAP3, MAD1L1, ATP1B1, CADM3, NRP1, GRIK1, SLC16A10, TSPAN5, SORL1, LPAR1, HLA-DMB, GJA3, CDH22, SLC1A3, GALNTL4, FITM1, ELOVL3, NIPAL2, C10ORF54, ATP4A, PLXNB2, EFNB2, LIFR, TMEM200A, PSD2, AADAC, AMIGO2, ADRB2, UMODL1, DARC, CA4, GRAMD1B, FRAS1, KCNMB4, ERMP1, FATE1, FGFR4, ST8SIA1, SFXN3, KIT, TMCC3, FXYD6, EPHB1, ABCA5, SORBS1, PVRL3, HS6ST2, HEG1, PRIMA1, SLC31A2, RASA3, ACSL6, LY75,…
GOTERM_CC_5	GO:0016021~integral to membrane	0.0131723	STEAP3, GPR83, MAD1L1, ATP1B1, CADM3, NRP1, GRIK1, SLC16A10, TSPAN5, SORL1, LPAR1, HLA-DMB, GJA3, CDH22, SLC1A3, GALNTL4, FITM1, ELOVL3, NIPAL2, C10ORF54, ATP4A, PLXNB2, EFNB2, LIFR, TMEM200A, PSD2, AADAC, AMIGO2, ADRB2, UMODL1, DARC, GRAMD1B, FRAS1, KCNMB4, ERMP1, FATE1, FGFR4, ST8SIA1, SFXN3, KIT, TMCC3, FXYD6, EPHB1, ABCA5, SORBS1, PVRL3, HS6ST2, HEG1, PRIMA1, SLC31A2, ACSL6, LY75, HAVCR2, PLP…
GOTERM_BP_5	GO:0046889~positive regulation of lipid biosynthetic process	0.0136543	SORBS1, ABCG1, BMP6
GOTERM_BP_5	GO:0034754~cellular hormone metabolic process	0.0139304	DHRS2, APOA1, CYP26B1, HSD11B2
GOTERM_BP_5	GO:0001974~blood vessel remodeling	0.0162692	EPAS1, TGM2, FOXC1
GOTERM_BP_5	GO:0009966~regulation of signal transduction	0.0170432	SMAD7, RASGEF1A, GRIA3, KIT, LPAR1, PSD2, PRKCD, CITED2, IKBKE, ADRB2, DUSP2, CYP26B1, TGM2, RASA3, FGD4
GOTERM_BP_5	GO:0000904~cell morphogenesis involved in differentiation	0.0181338	COL18A1, NRP1, SLC1A3, PTPRZ1, DST, EPHB1, SLIT2
GOTERM_BP_5	GO:0014706~striated muscle tissue development	0.0188809	SMAD7, FOXC1, MYH6, TNNI3, COL11A1
GOTERM_BP_5	GO:0021675~nerve development	0.0190796	HOXB2, SLC1A3, EPHB1
GOTERM_BP_5	GO:0007242~intracellular signaling cascade	0.0193229	SMAD7, MED12, RASGEF1A, KIT, LPAR1, FOXO4, PRKCD, RAB31, RASSF5, ADRB2, ARHGAP6, APOA1, DUSP2, CYP26B1, RIN2, TGM2, RASA3, SIK1, FGD4
GOTERM_CC_5	GO:0031226~intrinsic to plasma membrane	0.0195679	LY75, KCNMB4, ATP1B1, FGFR4, ATP4A, GRIK1, PTPRZ1, EFNB2, SORL1, AXL, LIFR, LPAR1, EPHB1, ABCG1, ADRB2, SORBS1, PRIMA1, SLC31A2, RASA3, ATP7B
GOTERM_BP_5	GO:0009144~purine nucleoside triphosphate metabolic process	0.0204864	ATP1B1, ATP4A, MYH6, NME7, ATP7B
GOTERM_BP_5	GO:0060537~muscle tissue development	0.0221736	SMAD7, FOXC1, MYH6, TNNI3, COL11A1
GOTERM_BP_5	GO:0031175~neuron projection development	0.0223703	NRP1, PTPRZ1, LIFR, PRKG1, DST, EPHB1, SLIT2
GOTERM_BP_5	GO:0010647~positive regulation of cell communication	0.0225385	IKBKE, ADRB2, SLC1A3, GRIK1, TGM2, KIT, LPAR1, CITED2
GOTERM_BP_5	GO:0050821~protein stabilization	0.0236458	APOA1, SMAD7, PRKCD
GOTERM_BP_5	GO:0050801~ion homeostasis	0.0237168	KCNMB4, PLP1, ATP4A, GRIK1, SMAD7, TGM2, LPAR1, TNNI3, ATP7B
GOTERM_BP_5	GO:0022604~regulation of cell morphogenesis	0.0257972	NRP1, SMAD7, PLXNB2, SLIT2, FGD4
GOTERM_BP_5	GO:0048666~neuron development	0.0260062	NRP1, SLC1A3, PTPRZ1, LIFR, PRKG1, DST, EPHB1, SLIT2
GOTERM_BP_5	GO:0010628~positive regulation of gene expression	0.0265715	ADRB2, EPAS1, KLF13, HIVEP3, MED12, FOXC1, KIT, SOX6, FOXO4, CITED2, BMP6
GOTERM_BP_5	GO:0010769~regulation of cell morphogenesis involved in differentiation	0.0280895	NRP1, SMAD7, PLXNB2, SLIT2
GOTERM_BP_5	GO:0007417~central nervous system development	0.0289409	PLP1, HOXB2, GRIK1, PTPRZ1, FOXC1, PRKG1, EPHB1, CITED2, SNTG2
GOTERM_BP_5	GO:0009150~purine ribonucleotide metabolic process	0.0304511	ATP1B1, ATP4A, MYH6, NME7, ATP7B
GOTERM_BP_5	GO:0048667~cell morphogenesis involved in neuron differentiation	0.0333485	NRP1, SLC1A3, PTPRZ1, DST, EPHB1, SLIT2
GOTERM_BP_5	GO:0009891~positive regulation of biosynthetic process	0.0348303	ADRB2, SORBS1, EPAS1, KLF13, HIVEP3, MED12, FOXC1, SOX6, FOXO4, ABCG1, CITED2, BMP6
GOTERM_BP_5	GO:0048812~neuron projection morphogenesis	0.0357448	NRP1, PTPRZ1, LIFR, DST, EPHB1, SLIT2
GOTERM_CC_5	GO:0005783~endoplasmic reticulum	0.0368352	TG, ERMP1, FATE1, CYP3A7, VPREB3, HLA-DMB, ABCG1, AADAC, APOA1, SULF2, FITM1, ELOVL3, CYP26B1, HSD11B2, CA4, ACSL6
GOTERM_BP_5	GO:0019218~regulation of steroid metabolic process	0.037715	APOA1, ABCG1, BMP6
GOTERM_BP_5	GO:0001525~angiogenesis	0.0379092	COL18A1, SHB, NRP1, EPAS1, SLIT2
GOTERM_BP_5	GO:0031644~regulation of neurological system process	0.0419987	KCNMB4, ADRB2, SLC1A3, GRIK1, KIT
GOTERM_BP_5	GO:0055082~cellular chemical homeostasis	0.0440238	KCNMB4, PLP1, GRIK1, SMAD7, TGM2, LPAR1, TNNI3, ATP7B
GOTERM_BP_5	GO:0030099~myeloid cell differentiation	0.0452327	DHRS2, EPAS1, KIT, SOX6
GOTERM_CC_5	GO:0045121~membrane raft	0.0463539	ADRB2, ATP1B1, SORBS1, EPHB1, GJA3
KEGG_PATHWAY	hsa03320:PPAR signaling pathway	0.0472538	APOA1, SORBS1, PLIN1, ACSL6
GOTERM_BP_5	GO:0031647~regulation of protein stability	0.0498802	APOA1, SMAD7, PRKCD
