# Supplementary material for: Integrative analysis of SF-1 transcription factor dosage impact on genome-wide binding and gene expression regulation
Source: Nucleic Acids Res. 2013 Aug 1;41(19):8896–907. doi: 10.1093/nar/gkt658 (PMC3799431; doi:10.1093/nar/gkt658)
Supplement: Supplementary Data [file supp_gkt658_nar-00868-x-2013-File011.xls]

## Sheet: Feuil1
Supplementary Table 3. Genes coordinately regulated by SF-1 knockdown and overexpression.
Common genes - downregulated by knockdown/upregulated by overexpression
C2CD2
ELOVL3
FBN2
Common genes - upregulated by knockdown/downregulated by overexpression
ADAMTS9
EDNRA
ID3
IGFBP5
LRRC17
MATN2
PCOLCE2
PHLDB2
RGS5
S100A4
TFPI2
Common genes - downregulated by knockdown/downregulated by overexpression
ABCB4
C9orf84
CADPS
CYP19A1
IQGAP2
NOV
TMEM163
Common genes - upregulated by knockdown/upregulated by overexpression
GPR83
KIT
