# Supplementary material for: Integrative analysis of SF-1 transcription factor dosage impact on genome-wide binding and gene expression regulation
Source: Nucleic Acids Res. 2013 Aug 1;41(19):8896–907. doi: 10.1093/nar/gkt658 (PMC3799431; doi:10.1093/nar/gkt658)
Supplement: Supplementary Data [file supp_gkt658_nar-00868-x-2013-File012.xls]

## Sheet: SF-1 binding sites
Supplementary Table 4. Genomic data on SF-1 - NRSF/REST binding sites and FAIRE sites in H295R cells.
List of of SF-1 binding sites common to the basal and overexpression conditions. Base locations refer to the human genome map GRCh37.
Chromosome		Peak start	Peak end
chr1	OverlappingPeaks	11610901	11610999
chr1	OverlappingPeaks	18515651	18515749
chr1	OverlappingPeaks	20031251	20031349
chr1	OverlappingPeaks	21596301	21596499
chr1	OverlappingPeaks	21990201	21990349
chr1	OverlappingPeaks	26735051	26735399
chr1	OverlappingPeaks	27240851	27240999
chr1	OverlappingPeaks	33226001	33226099
chr1	OverlappingPeaks	35390501	35390749
chr1	OverlappingPeaks	38229901	38230349
chr1	OverlappingPeaks	41837401	41837549
chr1	OverlappingPeaks	55370601	55370749
chr1	OverlappingPeaks	91853201	91853299
chr1	OverlappingPeaks	108113151	108113299
chr1	OverlappingPeaks	121429051	121429149
chr1	OverlappingPeaks	151913851	151913949
chr1	OverlappingPeaks	153657451	153657599
chr1	OverlappingPeaks	154925201	154925449
chr1	OverlappingPeaks	155233551	155233649
chr1	OverlappingPeaks	156092451	156092749
chr1	OverlappingPeaks	156186451	156186799
chr1	OverlappingPeaks	157997951	157998149
chr1	OverlappingPeaks	159147251	159147449
chr1	OverlappingPeaks	159824501	159824649
chr1	OverlappingPeaks	162648351	162648549
chr1	OverlappingPeaks	201985451	201985549
chr1	OverlappingPeaks	203187201	203187399
chr1	OverlappingPeaks	206934701	206934849
chr1	OverlappingPeaks	220076451	220076549
chr10	OverlappingPeaks	3725701	3725899
chr10	OverlappingPeaks	6204601	6204849
chr10	OverlappingPeaks	11923551	11923699
chr10	OverlappingPeaks	32248551	32248699
chr10	OverlappingPeaks	35442651	35442749
chr10	OverlappingPeaks	62661701	62661799
chr10	OverlappingPeaks	80763651	80763699
chr10	OverlappingPeaks	80983051	80983149
chr10	OverlappingPeaks	92063001	92063099
chr10	OverlappingPeaks	97365151	97365249
chr10	OverlappingPeaks	104022701	104022799
chr10	OverlappingPeaks	105264351	105264449
chr10	OverlappingPeaks	106584201	106584549
chr10	OverlappingPeaks	115707801	115707849
chr10	OverlappingPeaks	116239351	116239499
chr10	OverlappingPeaks	124671401	124671849
chr10	OverlappingPeaks	133310951	133311049
chr10	OverlappingPeaks	134220751	134221149
chr10	OverlappingPeaks	134330601	134330849
chr11	OverlappingPeaks	1863851	1864249
chr11	OverlappingPeaks	42005751	42005949
chr11	OverlappingPeaks	61334651	61334949
chr11	OverlappingPeaks	61751151	61751199
chr11	OverlappingPeaks	64121751	64121849
chr11	OverlappingPeaks	64333101	64333149
chr11	OverlappingPeaks	66189051	66189499
chr11	OverlappingPeaks	66189551	66189649
chr11	OverlappingPeaks	68585001	68585349
chr11	OverlappingPeaks	70496401	70496799
chr11	OverlappingPeaks	73498851	73499249
chr11	OverlappingPeaks	77903501	77903649
chr11	OverlappingPeaks	85195151	85195249
chr11	OverlappingPeaks	86383051	86383149
chr11	OverlappingPeaks	94760051	94760249
chr11	OverlappingPeaks	94862301	94862499
chr11	OverlappingPeaks	106943651	106943749
chr11	OverlappingPeaks	113060301	113060549
chr11	OverlappingPeaks	116706501	116706649
chr11	OverlappingPeaks	117714751	117714799
chr11	OverlappingPeaks	123183701	123183899
chr11	OverlappingPeaks	125994201	125994349
chr12	OverlappingPeaks	2861901	2862099
chr12	OverlappingPeaks	7064051	7064299
chr12	OverlappingPeaks	8743101	8743149
chr12	OverlappingPeaks	11653601	11653849
chr12	OverlappingPeaks	12686401	12686599
chr12	OverlappingPeaks	21426601	21426649
chr12	OverlappingPeaks	22155551	22155699
chr12	OverlappingPeaks	22271351	22271499
chr12	OverlappingPeaks	25340101	25340199
chr12	OverlappingPeaks	26885801	26885849
chr12	OverlappingPeaks	26984951	26985099
chr12	OverlappingPeaks	30441651	30441749
chr12	OverlappingPeaks	31006501	31006699
chr12	OverlappingPeaks	31185201	31185349
chr12	OverlappingPeaks	46385951	46386099
chr12	OverlappingPeaks	49733701	49733849
chr12	OverlappingPeaks	51157501	51157599
chr12	OverlappingPeaks	52306201	52306299
chr12	OverlappingPeaks	52458151	52458349
chr12	OverlappingPeaks	52641101	52641449
chr12	OverlappingPeaks	53645251	53645349
chr12	OverlappingPeaks	54413951	54414149
chr12	OverlappingPeaks	55413651	55413799
chr12	OverlappingPeaks	56637501	56637599
chr12	OverlappingPeaks	56637801	56637849
chr12	OverlappingPeaks	57039501	57039649
chr12	OverlappingPeaks	63025951	63026199
chr12	OverlappingPeaks	63096301	63096499
chr12	OverlappingPeaks	74759001	74759099
chr12	OverlappingPeaks	89085251	89085399
chr12	OverlappingPeaks	110159051	110159549
chr12	OverlappingPeaks	112229851	112230099
chr12	OverlappingPeaks	115217151	115217199
chr12	OverlappingPeaks	115222951	115223049
chr12	OverlappingPeaks	117525101	117525199
chr12	OverlappingPeaks	120380451	120380599
chr12	OverlappingPeaks	123894801	123894949
chr12	OverlappingPeaks	125093251	125093349
chr12	OverlappingPeaks	125331851	125331999
chr12	OverlappingPeaks	127899501	127899649
chr12	OverlappingPeaks	128030951	128031049
chr13	OverlappingPeaks	21600101	21600249
chr13	OverlappingPeaks	24203551	24203899
chr13	OverlappingPeaks	98892401	98892749
chr13	OverlappingPeaks	103618151	103618299
chr13	OverlappingPeaks	103625801	103625949
chr13	OverlappingPeaks	109833351	109833449
chr13	OverlappingPeaks	110434201	110434399
chr13	OverlappingPeaks	114507951	114508149
chr13	OverlappingPeaks	114831201	114831349
chr14	OverlappingPeaks	36004401	36004749
chr14	OverlappingPeaks	50499001	50499199
chr14	OverlappingPeaks	52585801	52585999
chr14	OverlappingPeaks	57736201	57736299
chr14	OverlappingPeaks	57944901	57945099
chr14	OverlappingPeaks	62279851	62280099
chr14	OverlappingPeaks	81636701	81636849
chr14	OverlappingPeaks	88929751	88929849
chr14	OverlappingPeaks	95120601	95120649
chr14	OverlappingPeaks	101177451	101177549
chr14	OverlappingPeaks	103813851	103813999
chr14	OverlappingPeaks	106267651	106267899
chr15	OverlappingPeaks	23009451	23009549
chr15	OverlappingPeaks	42426351	42426499
chr15	OverlappingPeaks	45021201	45021299
chr15	OverlappingPeaks	57902551	57902699
chr15	OverlappingPeaks	65118151	65118249
chr15	OverlappingPeaks	65810101	65810199
chr15	OverlappingPeaks	66244901	66245049
chr15	OverlappingPeaks	67814051	67814249
chr15	OverlappingPeaks	68511651	68511799
chr15	OverlappingPeaks	68987351	68987699
chr15	OverlappingPeaks	70799701	70799849
chr15	OverlappingPeaks	71103601	71103799
chr15	OverlappingPeaks	72882401	72882599
chr15	OverlappingPeaks	74544001	74544149
chr15	OverlappingPeaks	74619101	74619449
chr15	OverlappingPeaks	74734451	74734549
chr15	OverlappingPeaks	77821401	77821449
chr15	OverlappingPeaks	79272101	79272249
chr15	OverlappingPeaks	82344201	82344249
chr15	OverlappingPeaks	90701601	90701699
chr15	OverlappingPeaks	90773551	90773699
chr15	OverlappingPeaks	91300751	91300799
chr15	OverlappingPeaks	91565401	91565499
chr16	OverlappingPeaks	448551	448649
chr16	OverlappingPeaks	1187651	1187749
chr16	OverlappingPeaks	2941151	2941349
chr16	OverlappingPeaks	8944101	8944249
chr16	OverlappingPeaks	11792551	11792699
chr16	OverlappingPeaks	12897401	12897449
chr16	OverlappingPeaks	16165801	16165949
chr16	OverlappingPeaks	17364101	17364299
chr16	OverlappingPeaks	17499251	17499399
chr16	OverlappingPeaks	28322001	28322399
chr16	OverlappingPeaks	28503501	28503549
chr16	OverlappingPeaks	28957001	28957099
chr16	OverlappingPeaks	33951051	33951249
chr16	OverlappingPeaks	33965551	33965649
chr16	OverlappingPeaks	47538651	47538849
chr16	OverlappingPeaks	49192051	49192249
chr16	OverlappingPeaks	49869001	49869099
chr16	OverlappingPeaks	55225401	55225649
chr16	OverlappingPeaks	56586151	56586199
chr16	OverlappingPeaks	63103701	63103799
chr16	OverlappingPeaks	66440901	66440999
chr16	OverlappingPeaks	70748701	70748899
chr16	OverlappingPeaks	80623351	80623549
chr16	OverlappingPeaks	81550501	81550749
chr16	OverlappingPeaks	84667451	84667599
chr16	OverlappingPeaks	85230301	85230399
chr16	OverlappingPeaks	88366051	88366199
chr16	OverlappingPeaks	88627351	88627499
chr16	OverlappingPeaks	89551351	89551499
chr17	OverlappingPeaks	1549551	1549599
chr17	OverlappingPeaks	6374201	6374449
chr17	OverlappingPeaks	16391951	16392149
chr17	OverlappingPeaks	17371101	17371299
chr17	OverlappingPeaks	19883301	19883349
chr17	OverlappingPeaks	26233851	26233949
chr17	OverlappingPeaks	26279101	26279249
chr17	OverlappingPeaks	31149851	31150049
chr17	OverlappingPeaks	35410101	35410249
chr17	OverlappingPeaks	36500601	36500699
chr17	OverlappingPeaks	36507501	36507599
chr17	OverlappingPeaks	36707451	36707499
chr17	OverlappingPeaks	38804751	38804899
chr17	OverlappingPeaks	42054451	42054599
chr17	OverlappingPeaks	42160951	42161049
chr17	OverlappingPeaks	43096101	43096199
chr17	OverlappingPeaks	43107601	43107949
chr17	OverlappingPeaks	43188551	43188799
chr17	OverlappingPeaks	43845451	43845599
chr17	OverlappingPeaks	43929201	43929299
chr17	OverlappingPeaks	50706901	50706949
chr17	OverlappingPeaks	52848401	52848599
chr17	OverlappingPeaks	61918151	61918349
chr17	OverlappingPeaks	71693401	71693599
chr17	OverlappingPeaks	72667501	72667699
chr17	OverlappingPeaks	74542901	74543049
chr17	OverlappingPeaks	75318901	75318999
chr17	OverlappingPeaks	75347701	75347849
chr17	OverlappingPeaks	76250101	76250199
chr17	OverlappingPeaks	78169601	78169799
chr17	OverlappingPeaks	78420801	78421099
chr17	OverlappingPeaks	78945301	78945399
chr17	OverlappingPeaks	79087101	79087249
chr17	OverlappingPeaks	79288101	79288349
chr17	OverlappingPeaks	79423151	79423249
chr18	OverlappingPeaks	692901	693199
chr18	OverlappingPeaks	3445001	3445099
chr18	OverlappingPeaks	9869901	9870049
chr18	OverlappingPeaks	19606451	19606649
chr18	OverlappingPeaks	19606701	19606749
chr18	OverlappingPeaks	20289751	20289849
chr18	OverlappingPeaks	22109001	22109149
chr18	OverlappingPeaks	32718801	32718949
chr18	OverlappingPeaks	33947301	33947399
chr18	OverlappingPeaks	34850001	34850299
chr18	OverlappingPeaks	67872951	67873149
chr19	OverlappingPeaks	727051	727599
chr19	OverlappingPeaks	952901	952999
chr19	OverlappingPeaks	1383901	1383999
chr19	OverlappingPeaks	1447001	1447099
chr19	OverlappingPeaks	2423201	2423449
chr19	OverlappingPeaks	2816201	2816299
chr19	OverlappingPeaks	3189751	3189999
chr19	OverlappingPeaks	4448801	4448899
chr19	OverlappingPeaks	4523451	4523549
chr19	OverlappingPeaks	4769501	4769949
chr19	OverlappingPeaks	7627651	7628099
chr19	OverlappingPeaks	11512901	11513199
chr19	OverlappingPeaks	12943251	12943549
chr19	OverlappingPeaks	15435951	15436199
chr19	OverlappingPeaks	18053551	18053599
chr19	OverlappingPeaks	24183651	24183799
chr19	OverlappingPeaks	29724701	29724799
chr19	OverlappingPeaks	32455001	32455299
chr19	OverlappingPeaks	32518801	32518899
chr19	OverlappingPeaks	33322601	33322799
chr19	OverlappingPeaks	33623201	33623349
chr19	OverlappingPeaks	33883501	33883699
chr19	OverlappingPeaks	36224801	36224899
chr19	OverlappingPeaks	36258551	36258849
chr19	OverlappingPeaks	38686851	38687449
chr19	OverlappingPeaks	38987901	38987999
chr19	OverlappingPeaks	39269401	39269649
chr19	OverlappingPeaks	39322901	39323049
chr19	OverlappingPeaks	39818101	39818299
chr19	OverlappingPeaks	44293251	44293549
chr19	OverlappingPeaks	45245451	45245599
chr19	OverlappingPeaks	45501551	45501649
chr19	OverlappingPeaks	46403451	46403599
chr19	OverlappingPeaks	47496501	47496749
chr19	OverlappingPeaks	48894001	48894149
chr19	OverlappingPeaks	49164751	49164849
chr19	OverlappingPeaks	50002701	50002849
chr19	OverlappingPeaks	50490401	50490849
chr19	OverlappingPeaks	51339751	51339899
chr19	OverlappingPeaks	54361451	54361549
chr19	OverlappingPeaks	55195851	55195949
chr19	OverlappingPeaks	57149351	57149749
chr19	OverlappingPeaks	57492351	57492599
chr19	OverlappingPeaks	59097851	59098049
chr2	OverlappingPeaks	3065351	3065549
chr2	OverlappingPeaks	3584001	3584199
chr2	OverlappingPeaks	12443751	12443849
chr2	OverlappingPeaks	25565501	25565649
chr2	OverlappingPeaks	29615901	29616049
chr2	OverlappingPeaks	42064101	42064449
chr2	OverlappingPeaks	47270651	47270749
chr2	OverlappingPeaks	59858151	59858349
chr2	OverlappingPeaks	62446001	62446049
chr2	OverlappingPeaks	72102701	72102949
chr2	OverlappingPeaks	85648101	85648149
chr2	OverlappingPeaks	85674301	85674449
chr2	OverlappingPeaks	121749601	121749849
chr2	OverlappingPeaks	122363351	122363499
chr2	OverlappingPeaks	145184901	145184999
chr2	OverlappingPeaks	149791351	149791549
chr2	OverlappingPeaks	156113451	156113549
chr2	OverlappingPeaks	163697151	163697449
chr2	OverlappingPeaks	176310051	176310149
chr2	OverlappingPeaks	179101651	179101749
chr2	OverlappingPeaks	240398151	240398399
chr20	OverlappingPeaks	328601	328749
chr20	OverlappingPeaks	651651	651849
chr20	OverlappingPeaks	1916051	1916199
chr20	OverlappingPeaks	3155001	3155099
chr20	OverlappingPeaks	3214401	3214499
chr20	OverlappingPeaks	9081551	9081699
chr20	OverlappingPeaks	10200201	10200349
chr20	OverlappingPeaks	17627001	17627049
chr20	OverlappingPeaks	26188801	26189049
chr20	OverlappingPeaks	26189251	26189499
chr20	OverlappingPeaks	26190451	26190699
chr20	OverlappingPeaks	30556201	30556549
chr20	OverlappingPeaks	31864351	31864449
chr20	OverlappingPeaks	34738901	34738999
chr20	OverlappingPeaks	35012401	35012849
chr20	OverlappingPeaks	36255451	36255699
chr20	OverlappingPeaks	46294001	46294249
chr20	OverlappingPeaks	56039801	56039999
chr20	OverlappingPeaks	61698551	61698699
chr21	OverlappingPeaks	9439601	9439649
chr21	OverlappingPeaks	9825601	9825849
chr21	OverlappingPeaks	9826301	9826449
chr21	OverlappingPeaks	16377651	16377799
chr21	OverlappingPeaks	32654801	32654899
chr21	OverlappingPeaks	35297151	35297299
chr21	OverlappingPeaks	44124651	44124799
chr21	OverlappingPeaks	45333901	45334049
chr21	OverlappingPeaks	46361601	46361699
chr21	OverlappingPeaks	46369701	46369799
chr21	OverlappingPeaks	46852051	46852199
chr21	OverlappingPeaks	46852951	46853249
chr21	OverlappingPeaks	47554251	47554449
chr21	OverlappingPeaks	47554551	47554799
chr22	OverlappingPeaks	18264351	18264399
chr22	OverlappingPeaks	18527601	18527899
chr22	OverlappingPeaks	19031601	19031699
chr22	OverlappingPeaks	20975851	20976099
chr22	OverlappingPeaks	21922201	21922499
chr22	OverlappingPeaks	22276001	22276249
chr22	OverlappingPeaks	24059851	24060049
chr22	OverlappingPeaks	30122901	30122949
chr22	OverlappingPeaks	30163651	30163699
chr22	OverlappingPeaks	33927651	33927749
chr22	OverlappingPeaks	35977851	35977999
chr22	OverlappingPeaks	37942801	37942899
chr22	OverlappingPeaks	38214951	38215199
chr22	OverlappingPeaks	42698501	42698599
chr22	OverlappingPeaks	51038601	51038799
chr3	OverlappingPeaks	9746001	9746249
chr3	OverlappingPeaks	10501901	10502249
chr3	OverlappingPeaks	11862251	11862449
chr3	OverlappingPeaks	14719901	14719999
chr3	OverlappingPeaks	17202701	17202849
chr3	OverlappingPeaks	17208251	17208399
chr3	OverlappingPeaks	37553151	37553449
chr3	OverlappingPeaks	38847401	38847499
chr3	OverlappingPeaks	39080951	39081099
chr3	OverlappingPeaks	41707501	41707599
chr3	OverlappingPeaks	46903401	46903649
chr3	OverlappingPeaks	47324201	47324349
chr3	OverlappingPeaks	48699151	48699499
chr3	OverlappingPeaks	49004701	49004849
chr3	OverlappingPeaks	50638251	50638499
chr3	OverlappingPeaks	50638551	50638699
chr3	OverlappingPeaks	53557851	53558049
chr3	OverlappingPeaks	54899501	54899649
chr3	OverlappingPeaks	54923051	54923149
chr3	OverlappingPeaks	58273451	58273549
chr3	OverlappingPeaks	69143801	69143899
chr3	OverlappingPeaks	69892101	69892199
chr3	OverlappingPeaks	71905751	71905849
chr3	OverlappingPeaks	73539951	73540249
chr3	OverlappingPeaks	110789401	110789549
chr3	OverlappingPeaks	115848601	115848699
chr3	OverlappingPeaks	123526751	123526899
chr3	OverlappingPeaks	127266901	127267049
chr3	OverlappingPeaks	133255101	133255199
chr3	OverlappingPeaks	154260801	154260899
chr3	OverlappingPeaks	167494651	167494749
chr3	OverlappingPeaks	169395701	169395749
chr3	OverlappingPeaks	183734051	183734149
chr3	OverlappingPeaks	187387601	187387799
chr3	OverlappingPeaks	195782501	195783049
chr3	OverlappingPeaks	195926001	195926199
chr4	OverlappingPeaks	668051	668249
chr4	OverlappingPeaks	830551	830799
chr4	OverlappingPeaks	1404151	1404599
chr4	OverlappingPeaks	2073151	2073249
chr4	OverlappingPeaks	3621551	3621649
chr4	OverlappingPeaks	3705001	3705199
chr4	OverlappingPeaks	4474301	4474399
chr4	OverlappingPeaks	4696051	4696149
chr4	OverlappingPeaks	6726551	6726649
chr4	OverlappingPeaks	8396651	8396799
chr4	OverlappingPeaks	13016351	13016499
chr4	OverlappingPeaks	19158601	19158699
chr4	OverlappingPeaks	40319251	40319449
chr4	OverlappingPeaks	43402001	43402099
chr4	OverlappingPeaks	48711401	48711499
chr4	OverlappingPeaks	61389451	61389549
chr4	OverlappingPeaks	101002201	101002299
chr4	OverlappingPeaks	129474351	129474499
chr4	OverlappingPeaks	140216701	140216849
chr4	OverlappingPeaks	186058601	186058699
chr5	OverlappingPeaks	49501	50049
chr5	OverlappingPeaks	400151	400199
chr5	OverlappingPeaks	415151	415399
chr5	OverlappingPeaks	671951	672249
chr5	OverlappingPeaks	12081301	12081449
chr5	OverlappingPeaks	15668001	15668149
chr5	OverlappingPeaks	15719901	15720049
chr5	OverlappingPeaks	28139601	28139699
chr5	OverlappingPeaks	32091001	32091099
chr5	OverlappingPeaks	32111301	32111499
chr5	OverlappingPeaks	52033751	52033999
chr5	OverlappingPeaks	54041451	54042199
chr5	OverlappingPeaks	57965151	57965349
chr5	OverlappingPeaks	74670451	74670549
chr5	OverlappingPeaks	140098451	140098549
chr5	OverlappingPeaks	141425851	141425999
chr5	OverlappingPeaks	151304201	151304499
chr5	OverlappingPeaks	175223951	175224099
chr5	OverlappingPeaks	176264701	176264949
chr5	OverlappingPeaks	176524701	176524849
chr6	OverlappingPeaks	7548701	7548899
chr6	OverlappingPeaks	27107551	27107799
chr6	OverlappingPeaks	36099801	36099999
chr6	OverlappingPeaks	36207551	36207899
chr6	OverlappingPeaks	36213551	36213599
chr6	OverlappingPeaks	36650401	36650499
chr6	OverlappingPeaks	46147951	46147999
chr6	OverlappingPeaks	53224451	53224699
chr6	OverlappingPeaks	53544401	53544549
chr6	OverlappingPeaks	84569101	84569299
chr6	OverlappingPeaks	88722901	88723099
chr6	OverlappingPeaks	89283101	89283199
chr6	OverlappingPeaks	89285201	89285249
chr6	OverlappingPeaks	112484651	112484799
chr6	OverlappingPeaks	116011301	116011399
chr6	OverlappingPeaks	133594051	133594199
chr6	OverlappingPeaks	138126801	138126999
chr6	OverlappingPeaks	140212751	140212899
chr6	OverlappingPeaks	146019451	146019499
chr6	OverlappingPeaks	160276251	160276299
chr6	OverlappingPeaks	170453901	170453999
chr7	OverlappingPeaks	2040901	2041099
chr7	OverlappingPeaks	4934201	4934399
chr7	OverlappingPeaks	5618501	5618599
chr7	OverlappingPeaks	27236051	27236149
chr7	OverlappingPeaks	29495701	29495899
chr7	OverlappingPeaks	30199601	30199749
chr7	OverlappingPeaks	30711701	30711849
chr7	OverlappingPeaks	31154601	31154899
chr7	OverlappingPeaks	43905101	43905249
chr7	OverlappingPeaks	44679801	44679849
chr7	OverlappingPeaks	47410901	47411149
chr7	OverlappingPeaks	47514951	47515149
chr7	OverlappingPeaks	50014901	50014999
chr7	OverlappingPeaks	53948801	53948899
chr7	OverlappingPeaks	57986651	57986849
chr7	OverlappingPeaks	73895151	73895349
chr7	OverlappingPeaks	75614901	75615099
chr7	OverlappingPeaks	75903451	75903599
chr7	OverlappingPeaks	98199501	98199649
chr7	OverlappingPeaks	101331451	101331649
chr7	OverlappingPeaks	130584451	130584599
chr7	OverlappingPeaks	138295401	138295599
chr7	OverlappingPeaks	138775651	138775899
chr7	OverlappingPeaks	143601901	143602049
chr7	OverlappingPeaks	151415001	151415099
chr7	OverlappingPeaks	152157151	152157349
chr7	OverlappingPeaks	152546501	152546799
chr7	OverlappingPeaks	154861751	154862049
chr7	OverlappingPeaks	156109651	156109699
chr7	OverlappingPeaks	156742701	156742849
chr7	OverlappingPeaks	158805851	158806399
chr8	OverlappingPeaks	10847751	10847999
chr8	OverlappingPeaks	37532751	37532899
chr8	OverlappingPeaks	38011551	38011799
chr8	OverlappingPeaks	38379801	38379999
chr8	OverlappingPeaks	49380001	49380149
chr8	OverlappingPeaks	67974351	67974449
chr8	OverlappingPeaks	82754701	82754849
chr8	OverlappingPeaks	87507651	87507799
chr8	OverlappingPeaks	107655901	107656099
chr8	OverlappingPeaks	119107001	119107149
chr8	OverlappingPeaks	131369801	131369949
chr8	OverlappingPeaks	131739701	131739849
chr8	OverlappingPeaks	142726151	142726499
chr9	OverlappingPeaks	15205901	15205949
chr9	OverlappingPeaks	18472851	18472999
chr9	OverlappingPeaks	34050101	34050199
chr9	OverlappingPeaks	35377001	35377149
chr9	OverlappingPeaks	35907801	35907949
chr9	OverlappingPeaks	36163351	36163549
chr9	OverlappingPeaks	36487001	36487149
chr9	OverlappingPeaks	36872401	36872549
chr9	OverlappingPeaks	38246401	38246499
chr9	OverlappingPeaks	71173551	71173649
chr9	OverlappingPeaks	73871551	73871699
chr9	OverlappingPeaks	78369001	78369149
chr9	OverlappingPeaks	83025201	83025249
chr9	OverlappingPeaks	84271051	84271149
chr9	OverlappingPeaks	91614051	91614199
chr9	OverlappingPeaks	94489601	94489849
chr9	OverlappingPeaks	94643001	94643249
chr9	OverlappingPeaks	95871551	95871799
chr9	OverlappingPeaks	100977151	100977349
chr9	OverlappingPeaks	101687701	101687899
chr9	OverlappingPeaks	103324351	103324449
chr9	OverlappingPeaks	104341051	104341099
chr9	OverlappingPeaks	105951501	105951699
chr9	OverlappingPeaks	111113651	111113849
chr9	OverlappingPeaks	111648201	111648399
chr9	OverlappingPeaks	115500001	115500149
chr9	OverlappingPeaks	116577701	116577849
chr9	OverlappingPeaks	116894851	116894999
chr9	OverlappingPeaks	117235301	117235399
chr9	OverlappingPeaks	117374201	117374299
chr9	OverlappingPeaks	124043951	124044149
chr9	OverlappingPeaks	125027101	125027349
chr9	OverlappingPeaks	126872601	126872999
chr9	OverlappingPeaks	127602551	127602649
chr9	OverlappingPeaks	127703051	127703099
chr9	OverlappingPeaks	128844951	128845349
chr9	OverlappingPeaks	130230551	130230649
chr9	OverlappingPeaks	130478751	130478949
chr9	OverlappingPeaks	130551201	130551299
chr9	OverlappingPeaks	130571301	130571399
chr9	OverlappingPeaks	131419051	131419199
chr9	OverlappingPeaks	131476001	131476149
chr9	OverlappingPeaks	131789451	131789549
chr9	OverlappingPeaks	131856851	131856949
chr9	OverlappingPeaks	131990351	131990449
chr9	OverlappingPeaks	132243751	132243899
chr9	OverlappingPeaks	133327451	133327549
chr9	OverlappingPeaks	133787051	133787149
chr9	OverlappingPeaks	133811501	133811599
chr9	OverlappingPeaks	135047101	135047299
chr9	OverlappingPeaks	135819951	135820249
chr9	OverlappingPeaks	136529701	136529849
chr9	OverlappingPeaks	137788351	137788549
chr9	OverlappingPeaks	139642951	139643049
chr9	OverlappingPeaks	140561601	140561699
chrX	OverlappingPeaks	87426851	87426999
chrX	OverlappingPeaks	148589551	148589649
chrX	OverlappingPeaks	149677201	149677349
chrX	OverlappingPeaks	150528601	150528949
chrX	OverlappingPeaks	152803451	152803549
chrX	OverlappingPeaks	153140851	153141149

## Sheet: genes
List of genes situated in the proximity of SF-1 binding sites
(within 100 Kb) selectively in basal expression conditions,
when overexpressed and in common between both conditions.
Basal only		Common		Overexpression only
ABAT		A2BP1		A2LD1
ABCA10		AATF		A2ML1
ABCA9		ABCA13		A4GALT
ABCC6		ABCA4		AACS
ABCG2		ABCB1		AADACL4
ABHD12		ABCC1		AAGAB
ABHD12B		ABCC5		AAMP
ABLIM3		ABHD2		AARS
ACAP2		ABHD6		AASS
ACBD5		ABL1		AATK
ACBD6		ABLIM1		ABCA1
ACE		ABLIM2		ABCA17P
ACER2		ABO		ABCA2
ACP6		ACADSB		ABCA6
ACPP		ACOX3		ABCA7
ACTR3		ACOXL		ABCB8
ACVR1C		ACTG1		ABCC12
ADAM17		ACTL8		ABCC3
ADAM2		ACTR3B		ABCC4
ADAMTS16		ACTRT2		ABCC9
ADAMTS6		ACVRL1		ABCD1
ADCY2		ADAM12		ABCD3
ADRA1A		ADAMTS13		ABCF3
AFF1		ADAMTS9		ABCG1
AFF2		ADAMTSL1		ABHD11
AFM		ADCY10		ABHD13
AGAP1		ADCY7		ABHD3
AGBL3		ADCY8		ABHD5
AGPAT9		ADCYAP1R1		ABI3BP
AHR		ADK		ABP1
AIM2		ADRA1D		ABR
AKAP12		ADRA2C		ACAA2
AKAP7		ADRBK1		ACACA
AKR1C3		AES		ACACB
AKR1CL2		AFF3		ACAD10
AKR1D1		AGBL4		ACAD9
AKT3		AGK		ACAN
ALDH7A1		AGPAT3		ACBD3
ALMS1		AHRR		ACBD7
ALS2		AICDA		ACCN1
ANGPTL1		AIFM3		ACCN2
ANKFN1		AIG1		ACN9
ANKRD17		AIRE		ACO2
ANKRD26		AKAP10		ACOT8
ANKRD33		AKAP13		ACOX2
ANKRD53		AKAP6		ACP1
ANKRD7		AKR1B1		ACRC
ANP32E		ALDH18A1		ACSF3
ANXA13		ALDH1A1		ACSL6
AOF1		ALDH2		ACSM1
AP3B2		ALDH3A2		ACSS1
AP3M1		ALDOA		ACTA1
APCS		ALG14		ACTB
APOL4		ALK		ACTC1
APOL6		AMIGO2		ACTL9
APPBP2		ANKHD1-EIF4EBP3		ACTN3
ARC		ANKRD11		ACTN4
ARD1B		ANKRD52		ACTR8
ARGFX		ANKS3		ACVR1
ARHGAP10		ANO6		ACVR2B
ARHGAP18		ANTXR1		ACY3
ARHGAP5		AP1M2		ACYP2
ARHGEF11		AP4E1		ADAD2
ARID4B		APBA1		ADAM10
ARMC4		APC		ADAM11
ATF6B		APC2		ADAM22
ATG4D		APCDD1L		ADAM8
ATG5		APOA1		ADAM9
ATG7		APP		ADAMTS10
ATG9B		AQP9		ADAMTS12
ATP11B		ARAP2		ADAMTS14
ATP2A2		ARF3		ADAMTS17
ATP2B1		ARFGEF2		ADAMTS19
ATP2B4		ARHGAP12		ADAMTS2
ATP8B1		ARHGAP24		ADAMTS20
ATP8B4		ARHGAP28		ADAMTS3
AUH		ARHGAP29		ADAMTS7
B4GALNT3		ARHGEF10L		ADAMTS8
B4GALNT4		ARHGEF3		ADAMTSL2
B4GALT3		ARHGEF7		ADAMTSL3
BAAT		ARID3A		ADAP1
BAGE2		ARID3B		ADAR
BANK1		ARIH2		ADARB1
BBS10		ARL15		ADARB2
BBS2		ARL6IP5		ADC
BBS4		ARMCX1		ADCK1
BCHE		ARRDC4		ADCK2
BCKDHB		ASAP1		ADCY1
BCL9		ASH1L		ADCY3
BDH1		ASS1		ADCY6
BDP1		ASTN1		ADCY9
BICD1		ASXL1		ADH1A
BIVM		ATF1		ADH7
BLOC1S3		ATF6		ADIG
BMF		ATG10		ADIPOR2
BMP2		ATL2		ADNP2
BMP5		ATP10A		ADO
BMP6		ATP11A		ADORA1
BMP8B		ATP2B2		ADORA2A
BNIP1		ATP2B3		ADORA2B
BTAF1		ATP4B		ADORA3
BTBD9		ATP5B		ADPGK
BTK		ATP5I		ADRA1B
BUB3		ATP5O		ADRA2A
C10orf104		ATP6V0D1		ADRA2B
C10orf129		ATP6V1H		ADRM1
C10orf131		ATP8A2		ADSSL1
C10orf67		ATPBD3		AFAP1
C10orf76		ATXN1		AFG3L1
C10orf81		AUTS2		AFG3L2
C10orf84		AXIN2		AGA
C10orf88		B3GNT2		AGAP3
C11orf41		BAHCC1		AGBL1
C11orf71		BAI3		AGPAT2
C11orf75		BAIAP2		AGPAT4
C11orf90		BARHL2		AGPAT5
C12orf35		BBS9		AGPAT6
C12orf53		BCAS4		AGPHD1
C12orf54		BCAT1		AGRP
C12orf63		BCL2		AGTPBP1
C14orf100		BCL3		AGTRAP
C14orf145		BEAN		AHDC1
C16orf45		BICD2		AHNAK
C16orf63		BID		AHSG
C16orf78		BIRC3		AIDA
C18orf2		BIRC6		AIF1L
C18orf24		BLM		AIM1
C1GALT1		BMPR1B		AK1
C1orf135		BMS1P4		AK7
C1orf228		BNC2		AKAP1
C20orf194		BRD4		AKAP11
C20orf196		BRE		AKAP4
C20orf39		BRUNOL4		AKAP9
C20orf56		BRUNOL5		AKIRIN2
C21orf109		BSG		AKNA
C21orf49		BTBD11		AKR1A1
C2orf28		C10orf32		AKR1B10L
C2orf51		C10orf41		AKR1CL1
C2orf86		C10orf47		AKT1
C3orf23		C10orf91		AKT1S1
C3orf26		C11orf80		AKT2
C3orf70		C12orf34		ALAS1
C4orf18		C12orf36		ALCAM
C4orf45		C12orf44		ALDH16A1
C5orf15		C12orf61		ALDH1B1
C5orf22		C13orf29		ALDH1L1
C5orf23		C13orf30		ALDH3B1
C5orf33		C14orf102		ALDH3B2
C5orf36		C14orf105		ALDH4A1
C5orf39		C14orf143		ALKBH5
C6orf129		C14orf165		ALLC
C6orf145		C14orf166B		ALOX12B
C6orf153		C14orf182		ALOX15B
C6orf182		C15orf23		ALOX5AP
C6orf191		C15orf39		ALOXE3
C6orf201		C15orf44		ALPK3
C7orf23		C15orf61		ALPL
C7orf53		C16orf75		ALS2CL
C9orf103		C16orf80		ALX3
C9orf64		C17orf76		ALX4
C9orf84		C17orf78		AMHR2
CABP1		C19orf30		AMN
CACNB2		C19orf55		AMOT
CALB1		C1QL4		AMOTL2
CAMK1		C1orf127		ANAPC7
CAMK2D		C1orf163		ANGPT4
CAND2		C1orf204		ANGPTL4
CARS2		C20orf114		ANK1
CARTPT		C20orf191		ANKDD1A
CASC5		C21orf34		ANKH
CATSPERG		C21orf70		ANKLE1
CAV3		C22orf25		ANKLE2
CCDC101		C2orf43		ANKMY1
CCDC135		C2orf58		ANKRA2
CCDC141		C3orf20		ANKRD10
CCDC149		C3orf21		ANKRD13A
CCDC150		C3orf31		ANKRD13D
CCDC48		C3orf39		ANKRD19
CCDC77		C3orf67		ANKRD27
CCK		C3orf77		ANKRD28
CCL21		C4orf22		ANKRD34B
CCNA1		C4orf8		ANKRD39
CCNG1		C5		ANKRD55
CCNJL		C5orf37		ANKRD56
CD164L2		C5orf38		ANKRD6
CD200R1		C5orf45		ANKS1B
CD22		C6orf105		ANO10
CD33		C6orf222		ANO8
CDC14B		C7orf13		ANP32A
CDC20B		C7orf41		ANP32B
CDC42SE2		C7orf58		ANPEP
CDC73		C7orf65		ANTXR2
CDCA7L		C8orf86		ANXA11
CDH19		C9		ANXA3
CDH9		C9orf122		ANXA4
CDKL4		C9orf130		ANXA6
CEACAM16		C9orf135		AOC3
CELA1		C9orf144B		AP1M1
CENPF		C9orf170		AP1S2
CENPK		C9orf171		AP3D1
CENPV		C9orf3		APBA2
CEP192		C9orf37		APBA3
CEP350		C9orf47		APBB1IP
CEPT1		C9orf50		APBB2
CERKL		C9orf71		APLP2
CFTR		C9orf89		APOA4
CGRRF1		C9orf91		APOBEC3C
CH25H		C9orf93		APOD
CHAF1B		C9orf98		APOH
CHD2		CA10		APOL2
CHEK2		CA2		APOL3
CHIC2		CABLES1		APOO
CHRNA6		CABP7		APOOL
CHURC1		CACNA1B		APPL1
CIR1		CACNA1C		APPL2
CLASP2		CACNA1D		APRT
CLDN3		CACNA1G		APTX
CLDN4		CACNA1H		AQP2
CLEC1B		CACNA2D3		AQP3
CLEC3B		CADM1		AQP8
CLEC4E		CADM2		AQR
CLEC5A		CADM3		ARAP3
CLECL1		CADPS2		ARD1A
CLINT1		CALB2		ARF4
CLNK		CALN1		ARG1
CLSTN2		CAMK1D		ARGLU1
CNNM2		CAMK2B		ARHGAP1
CNOT2		CAMSAP1		ARHGAP11B
CNTN1		CAPG		ARHGAP15
CNTN3		CAPN5		ARHGAP19
COL11A1		CAPN8		ARHGAP21
COL1A2		CAPRIN2		ARHGAP23
COL8A1		CAPZB		ARHGAP26
COPZ2		CARD14		ARHGAP30
COX17		CARD9		ARHGAP4
CPA5		CARHSP1		ARHGDIA
CPEB3		CARKD		ARHGEF1
CPN1		CASC1		ARHGEF12
CPN2		CASKIN2		ARHGEF17
CPT1C		CBX6		ARHGEF18
CPVL		CCDC115		ARHGEF2
CPXCR1		CCDC124		ARHGEF4
CRB1		CCDC152		ARID1A
CREG1		CCDC33		ARID1B
CRISPLD1		CCDC38		ARID5B
CROCC		CCDC40		ARIH1
CRP		CCDC57		ARL16
CRTC3		CCDC64		ARL2BP
CRY1		CCDC83		ARL3
CRYGN		CCDC88B		ARL4D
CSNK1E		CCDC91		ARL6
CSRNP3		CCDC94		ARL6IP6
CTNNAL1		CCL1		ARMC1
CTSL3		CCL28		ARMC5
CTTN		CCNE1		ARMC6
CTTNBP2		CCNT1		ARMC9
CTXN2		CD80		ARNT2
CXCR5		CD83		ARPC1B
CXorf21		CDC16		ARPC5L
CYB5A		CDC42EP1		ARPM1
CYTH2		CDC5L		ARPP-21
DAAM1		CDCP1		ARRB1
DACH2		CDH12		ARRDC1
DAD1		CDH13		ARRDC2
DAO		CDH16		ARRDC3
DBC1		CDH18		ARSB
DBF4		CDH23		ARSG
DBX2		CDK5RAP2		ARSI
DCTPP1		CDK8		ASAP2
DDX46		CDK9		ASAP3
DEFB112		CDKN1A		ASB13
DEFB126		CDON		ASB16
DEGS1		CDV3		ASB17
DENND2A		CECR1		ASB2
DENND2D		CELP		ASB6
DENND4C		CELSR3		ASB7
DEPDC1B		CENPN		ASCC2
DGCR6		CHCHD6		ASCC3
DGKD		CHIT1		ASCL4
DHRS11		CHKA		ASGR1
DHX33		CHMP4B		ASGR2
DIO2		CHMP6		ASPH
DIRAS2		CHN2		ASPRV1
DKKL1		CHRM3		ASPSCR1
DLEU2		CHRNA9		ASRGL1
DLGAP1		CHST9		ASTN2
DMAP1		CIB1		ASXL2
DNAH12		CIB4		ATAD2
DNAJC17		CISH		ATAD2B
DNAJC4		CKAP4		ATCAY
DNAL4		CLASP1		ATE1
DOC2B		CLDN10		ATF2
DPEP1		CLEC16A		ATF5
DPF1		CLIP2		ATG16L2
DPM1		CLK2		ATG4C
DPYSL2		CLK3		ATOH8
DSCC1		CLN3		ATOX1
DSCR6		CLN6		ATP12A
DSPP		CLOCK		ATP13A1
DTNA		CMAH		ATP13A3
DUOX2		CMAS		ATP1A2
DUSP22		CMIP		ATP1A3
DUSP27		CMTM7		ATP1B1
DZIP3		CNGB1		ATP2A3
ECEL1		CNIH3		ATP2C2
ECSIT		CNO		ATP4A
EDARADD		CNTN5		ATP5C1
EDN1		CNTNAP2		ATP5G1
EDNRA		COL15A1		ATP6AP2
EDNRB		COL16A1		ATP6V0A1
EEA1		COL18A1		ATP6V0A2
EFCAB2		COL23A1		ATP6V0C
EFCAB8		COL27A1		ATP6V1C2
EFEMP1		COL4A1		ATP6V1F
EFHC2		COL4A3BP		ATP8B3
EFNA1		COL6A6		ATP9A
EHD3		COLEC11		ATPBD4
EIF3H		COMMD1		ATPGD1
EIF4E		COMT		ATRN
ELK4		COPS5		ATRNL1
ELL2		CORO1A		ATXN1L
ELOVL6		CORO2B		ATXN3
ELOVL7		COX7A2L		ATXN7L2
ENGASE		CPAMD8		ATXN7L3
ENTPD6		CPEB2		AVP
EPHA2		CPLX1		AXIN1
EPHA5		CPLX2		AXL
EPHA8		CPNE4		AZI1
EPRS		CPNE9		B3GALNT2
ERBB2		CPPED1		B3GAT1
ESR1		CPT1A		B3GNT6
ETFB		CRADD		B3GNTL1
EVL		CRAT		B4GALNT1
EXOC4		CREB5		B4GALT4
EXOSC10		CREM		B4GALT5
EYA1		CRHR1		B4GALT6
F11		CRHR2		BAD
F7		CRIPAK		BAGE
FAM100B		CRKRS		BAHD1
FAM107A		CRYAB		BAI1
FAM114A2		CSF1R		BAI2
FAM127C		CSMD1		BAIAP2L1
FAM13AOS		CSMD3		BAIAP2L2
FAM172A		CSNK2A1		BAIAP3
FAM177A1		CTDP1		BAK1
FAM187B		CTDSP2		BAMBI
FAM20A		CTH		BANF2
FAM38A		CTNNA2		BANP
FAM45B		CTNNA3		BAP1
FAM59A		CTNNBL1		BARHL1
FAM63B		CTNND2		BARX1
FAM69A		CTPS		BAT2
FAM82A2		CYB5R4		BAT2D1
FAM83H		CYLC2		BATF2
FANCL		CYP2J2		BATF3
FBF1		CYP2W1		BAX
FBLL1		CYP7B1		BAZ1A
FBN2		DAB1		BBC3
FBN3		DACT1		BBS12
FBXL2		DACT3		BBX
FBXL4		DAND5		BCAR1
FBXO15		DBN1		BCAR3
FCER1A		DCAF12		BCAS3
FDPS		DCAKD		BCDIN3D
FEZ2		DCC		BCL11B
FEZF2		DCLK2		BCL2L11
FGD6		DDR2		BCL2L13
FGF12		DDX11		BCL6
FGF13		DDX18		BCL7A
FGF8		DDX31		BCL7C
FGGY		DEC1		BCMO1
FIGN		DECR1		BCOR
FKBP2		DENND1B		BCR
FLJ10213		DFNB31		BECN1
FLJ33630		DGCR2		BEND4
FLJ35848		DGKI		BEND5
FLJ36031		DHCR24		BEST1
FLJ43663		DHRS7		BEST2
FLJ43950		DHX58		BGN
FLJ46361		DIAPH3		BIN1
FNDC3B		DIP2A		BLOC1S1
FNIP2		DLGAP3		BMP2K
FOXO3		DLGAP4		BMP4
FTMT		DLK1		BMP7
FXYD7		DMRTA1		BMPER
FYB		DMRTB1		BMPR1A
FZD1		DNAH10		BMS1
FZD8		DNAH14		BNIP3
GABRA1		DNAH8		BOC
GCNT3		DNAJA2		BOD1
GDE1		DNAJC21		BRAF
GDEP		DNAJC5B		BRAP
GDF9		DNM1		BRD3
GFOD1		DNM2		BRF1
GFRAL		DNM3		BRI3
GIGYF2		DNMT3A		BRP44
GIMAP1		DOCK1		BRS3
GIMAP8		DOCK9		BRSK1
GIPC2		DOK6		BRSK2
GLB1		DOLPP1		BRUNOL6
GLOD5		DOPEY2		BRWD2
GLRB		DPP10		BSDC1
GLT8D4		DPP6		BSN
GNA11		DPP8		BSND
GNAI1		DRAM1		BTBD12
GNAT3		DSCR3		BTBD16
GORAB		DSP		BTBD3
GOSR1		DST		BTBD7
GPATCH1		DUSP16		BTF3
GPR135		DUSP9		BTF3L1
GPR141		DYNC1I1		BTG1
GPR65		DYNC2H1		BTG2
GPR85		DYNLRB2		BTN3A2
GPRC5B		ECE1		BTRC
GRAMD1C		ECH1		BUB1B
GRIA1		EEF1A1		BUD13
GRIK1		EFNA3		BVES
GRIK2		EGFL7		BZRAP1
GRIN2B		EGFLAM		C10orf11
GRIN2D		EGLN1		C10orf114
GRM3		EHD2		C10orf25
GRM7		EHMT1		C10orf27
GSTA3		EIF4ENIF1		C10orf35
GYS2		ELAVL4		C10orf4
HADH		ELF3		C10orf46
HAPLN1		ELFN2		C10orf68
HAUS2		ELOVL5		C10orf72
HBB		EMID2		C10orf82
HBS1L		EML6		C10orf90
HCG2P7		ENDOD1		C10orf92
HCK		ENG		C10orf93
HDAC11		ENOSF1		C11orf2
HDX		ENPEP		C11orf36
HEATR7B2		ENPP5		C11orf45
HECTD2		EOMES		C11orf57
HERC3		EPB41L1		C11orf68
HIP1R		EPB41L3		C11orf82
HK2		EPHA10		C11orf9
HLA-DPB2		EPHA3		C12orf10
HLA-H		EPHA6		C12orf11
HMCN1		EPHA7		C12orf24
HMGA2		EPHB1		C12orf40
HMGCL		EPM2A		C12orf41
HMGCR		EPM2AIP1		C12orf43
HNRNPA3P1		ERC1		C12orf45
HOPX		ERC2		C12orf48
HOXB13		ERGIC1		C12orf51
HOXD8		ERP44		C12orf52
HPSE		EVI5		C12orf56
HSD17B7P2		EXOC5		C12orf65
HSDL2		EXOC6B		C13orf15
IARS2		EXT1		C13orf28
ICK		EXTL1		C13orf35
ID2		EYA4		C14orf101
IFI27L2		EYS		C14orf104
IFNG		EZH2		C14orf118
IFNGR2		FAM10A4		C14orf128
IFT81		FAM110A		C14orf135
IGFL2		FAM115A		C14orf147
IL12B		FAM125B		C14orf176
IL12RB1		FAM129B		C14orf177
IL18		FAM155A		C14orf180
IL27RA		FAM169B		C14orf2
IL34		FAM174B		C14orf23
INPP5B		FAM19A1		C14orf33
INSIG2		FAM19A2		C14orf37
INTS5		FAM20B		C14orf4
IQCF1		FAM24A		C14orf50
IQGAP2		FAM40B		C14orf70
IREB2		FAM49B		C14orf86
ITGA4		FAM53A		C15orf2
ITPKB		FAM65C		C15orf24
IZUMO1		FAM70B		C15orf27
JHDM1D		FAM73B		C15orf33
KARS		FAM76A		C15orf43
KBTBD2		FAM82B		C15orf50
KCNA7		FAM83A		C15orf59
KCNC2		FAM89A		C15orf60
KCNE1		FAM92B		C16orf14
KCNJ2		FANCC		C16orf53
KCNK2		FARP1		C16orf62
KCNV1		FBXL17		C16orf7
KCTD1		FBXL3		C16orf72
KDR		FBXL7		C16orf74
KHDRBS2		FBXO31		C16orf84
KIAA0020		FBXO40		C16orf86
KIAA0528		FCN2		C17orf101
KIAA0564		FGF10		C17orf49
KIAA0586		FGF14		C17orf59
KIAA0831		FGF21		C17orf60
KIAA0895		FGFR4		C17orf75
KIAA1244		FGFRL1		C17orf79
KIAA1324L		FHIT		C17orf85
KIAA1462		FHOD3		C17orf87
KIF2A		FIBCD1		C17orf90
KIF2B		FKBP4		C17orf91
KIF5A		FLJ22536		C17orf97
KIN		FLJ37078		C17orf99
KLF10		FLJ41941		C18orf1
KLF3		FLJ45079		C18orf18
KLHDC6		FLYWCH2		C18orf25
KLHL13		FMN2		C18orf34
KLHL5		FMNL2		C18orf55
KPNA1		FOXB1		C18orf62
KRTAP25-1		FOXN3		C18orf8
KRTAP3-2		FOXP1		C19orf12
KRTAP5-7		FPGS		C19orf24
L3MBTL3		FREQ		C19orf25
LAMA2		FRMD3		C19orf42
LAMB1		FRMD4B		C19orf44
LAMB2L		FRMD5		C19orf47
LASS4		FRS2		C19orf48
LCN9		FRYL		C19orf51
LCTL		FSCN1		C19orf59
LEMD3		FTCD		C19orf75
LHX4		FTH1		C1D
LIFR		FTSJD1		C1QC
LILRA3		FURIN		C1QTNF2
LILRB2		FXN		C1QTNF6
LIN28B		FXYD6		C1R
LIPH		GAB2		C1orf100
LLGL1		GABBR2		C1orf101
LMBR1		GABRG2		C1orf106
LMBRD1		GABRG3		C1orf116
LMO7		GALC		C1orf157
LMOD2		GALNT13		C1orf161
LNX2		GALNT2		C1orf162
LOC100130331		GALNT9		C1orf170
LOC100130691		GALR3		C1orf172
LOC100132288		GARNL3		C1orf175
LOC100132707		GAS6		C1orf177
LOC100216001		GBE1		C1orf187
LOC116437		GBF1		C1orf198
LOC143188		GBGT1		C1orf21
LOC145820		GCN1L1		C1orf216
LOC148145		GCNT1		C1orf53
LOC149134		GCOM1		C1orf55
LOC150185		GGTA1		C1orf56
LOC154761		GGTLC2		C1orf61
LOC196415		GK5		C1orf64
LOC282997		GLB1L3		C1orf65
LOC284788		GLI2		C1orf70
LOC285045		GLI3		C1orf87
LOC285194		GLIPR1		C1orf95
LOC285627		GLIPR2		C20orf108
LOC285941		GLRA1		C20orf111
LOC286135		GLRX3		C20orf112
LOC286238		GLTSCR1		C20orf117
LOC339535		GMFG		C20orf123
LOC387890		GNAZ		C20orf160
LOC401431		GNE		C20orf27
LOC440093		GNG8		C20orf29
LOC642597		GNPDA1		C20orf3
LOC647946		GOLGA1		C20orf4
LOC728323		GOLGA6B		C20orf46
LOC728411		GOLPH3		C20orf7
LOC728606		GPC5		C20orf70
LOC728643		GPC6		C20orf85
LOC729085		GPR125		C20orf96
LOC729920		GPR133		C21orf122
LOC729993		GPR179		C21orf125
LOH12CR1		GPR50		C21orf131
LONP2		GPR6		C21orf29
LPAL2		GRAMD3		C21orf33
LPAR4		GRB10		C21orf59
LPHN2		GRIA2		C21orf7
LPHN3		GRID1		C21orf84
LPXN		GRID2		C22orf13
LRAT		GRIN2A		C22orf30
LRBA		GRIN3A		C22orf39
LRFN5		GRLF1		C2CD2
LRP1		GRM1		C2CD3
LRP12		GRM8		C2orf18
LRP6		GSC		C2orf21
LRRC28		GSN		C2orf29
LRRC30		GTF2IRD1		C2orf34
LRRC3B		GUCA1C		C2orf39
LRRC45		GUCY1A2		C2orf48
LRRC4B		GUCY2E		C2orf50
LRRC55		H1F0		C2orf55
LRRN1		H2AFY2		C2orf85
LRRTM3		HAPLN2		C3orf18
LSM11		HAS1		C3orf32
LTA		HCN1		C3orf34
LTC4S		HCN4		C3orf35
LYPD6		HDAC4		C3orf38
MAD2L1		HDAC5		C3orf44
MAGED1		HECW1		C3orf52
MAGI3		HES1		C3orf55
MAK10		HFM1		C3orf57
MAN2A1		HIBADH		C3orf58
MAP1LC3B2		HIP1		C3orf59
MAP2K1		HIPK2		C3orf62
MAP3K1		HIST1H2BK		C3orf63
MAP3K14		HK1		C3orf64
MAPKAP1		HLCS		C3orf66
MAPKAPK5		HLX		C3orf72
MAPRE3		HMGB1L1		C4orf10
MARCH6		HNF4A		C4orf19
MARCKS		HOMER2		C4orf33
MARVELD2		HOMER3		C4orf36
MAST2		HOXA13		C4orf37
MAT1A		HOXC4		C4orf42
MBL2		HPSE2		C4orf44
MC2R		HRH2		C4orf48
MCHR2		HRH4		C4orf50
MCM8		HRNBP3		C5orf20
MEF2A		HS6ST3		C5orf28
MEFV		HSD17B3		C5orf30
MEIS1		HSD17B4		C5orf32
METTL11A		HSDL1		C5orf43
METTL11B		HSFX1		C6orf103
METTL4		HSFYP1		C6orf108
MFSD1		HSPA9		C6orf123
MFSD4		HTR4		C6orf136
MFSD6L		HTR5A		C6orf138
MGAT4C		HTT		C6orf142
MIER2		HYDIN		C6orf154
MKLN1		IDS		C6orf162
MKNK1		IER5L		C6orf176
MMP1		IFFO2		C6orf186
MMP10		IFT74		C6orf195
MND1		IGDCC4		C6orf203
MOBKL3		IGFN1		C6orf223
MON2		IGLL1		C6orf226
MPDZ		IGSF21		C6orf41
MPZL1		IKBKAP		C6orf52
MRPL19		IL10		C6orf64
MRPL2		IL2RB		C6orf72
MRPL32		IL7R		C7orf10
MRPS27		IMMP2L		C7orf11
MRPS9		ING1		C7orf25
MSC		INPP5A		C7orf27
MT1X		INSM2		C7orf33
MT2A		INTS4L1		C7orf38
MTHFS		INTU		C7orf4
MTM1		IPPK		C7orf44
MTMR12		IQCH		C7orf46
MTOR		IQCJ		C7orf50
MTPAP		IRGC		C7orf66
MTUS1		IRS2		C8B
MUC6		IRX1		C8orf30A
MYH15		ISL1		C8orf34
MYLK		ITGA6		C8orf37
MYLK4		ITGA9		C8orf38
MYO18A		ITGB2		C8orf46
MYO1H		ITGBL1		C8orf76
MYOCD		ITPK1		C8orf83
MYOT		ITPR2		C8orf85
MYOZ1		ITPR3		C9orf106
N4BP1		JAKMIP3		C9orf114
NAALAD2		JARID2		C9orf116
NADSYN1		JPH4		C9orf119
NALCN		KCMF1		C9orf125
NCEH1		KCNB2		C9orf139
NCKAP1L		KCND2		C9orf140
NCOA1		KCNG1		C9orf16
NCOA5		KCNH7		C9orf25
NDFIP1		KCNIP3		C9orf40
NDUFA3		KCNIP4		C9orf41
NDUFS5		KCNMA1		C9orf44
NEDD9		KCNMB2		C9orf57
NEGR1		KCNN1		C9orf69
NEU3		KCNN4		C9orf7
NEUROD2		KCNQ5		C9orf70
NF1		KCNT1		C9orf75
NIPSNAP3A		KCNT2		C9orf82
NMNAT2		KCTD15		C9orf86
NOL12		KCTD2		C9orf96
NOX4		KDELR1		CA1
NPHP1		KIAA0146		CA12
NPY6R		KIAA0195		CA3
NQO1		KIAA0232		CAB39L
NRXN1		KIAA0319		CACHD1
NT5C1B		KIAA0355		CACNA1A
NT5DC1		KIAA0427		CACNA1E
NT5E		KIAA0649		CACNA1I
NTS		KIAA0664		CACNA2D2
NUDT3		KIAA0802		CACNA2D4
NUMA1		KIAA0947		CACNG3
NUP188		KIAA1267		CACNG5
NUP210L		KIAA1324		CACNG8
NUP62		KIAA1522		CACYBP
NVL		KIAA1598		CADPS
OBFC1		KIAA1618		CALCOCO1
ODAM		KIAA1826		CALCR
ODF1		KIF12		CALM3
OLIG1		KIF23		CALML4
OPHN1		KIF26B		CAMK2A
OPN5		KIF5C		CAMK4
OPRD1		KIF9		CAMKK2
OPRK1		KIRREL		CAMTA1
OR10J3		KIRREL3		CANX
OR13C9		KLF12		CAPN12
OR1E1		KLF4		CAPN9
OR2A12		KLF6		CAPNS1
OR2A5		KLHDC5		CARD10
OR2B11		KLHL22		CARD11
OR4N5		KLHL31		CARM1
OR52M1		KLHL36		CASC4
OR5A2		KLK15		CASD1
OR5J2		KLRG2		CASKIN1
OR6C75		KPNB1		CASP12
OR6C76		KRT18		CASS4
OR8G2		KRT7		CATSPERB
OR9A4		L1CAM		CAV2
OR9G4		LACE1		CBFA2T2
ORC4L		LAMA4		CBFB
OSR1		LAMC1		CBLN1
OTUD3		LAMC2		CBR1
OTUD4		LAMC3		CBS
OTUD7B		LAMP1		CBX2
PAM		LARGE		CBX4
PAP2D		LARP6		CBX7
PAPL		LATS2		CBY1
PARD3B		LCN12		CC2D1A
PART1		LCN6		CC2D1B
PAWR		LDLRAD3		CC2D2A
PCDH9		LGALS7		CCBL1
PCSK5		LHX2		CCBP2
PCTK2		LHX3		CCDC108
PDCD6IP		LIG1		CCDC114
PDIA6		LILRB4		CCDC12
PDK4		LIMA1		CCDC123
PECI		LIMS2		CCDC129
PEG10		LIN28		CCDC13
PELI3		LINGO1		CCDC136
PHF17		LIPN		CCDC144NL
PHKA2		LMF1		CCDC148
PIGP		LMNA		CCDC151
PIGZ		LMTK3		CCDC155
PIK3CB		LOC100128822		CCDC28A
PIK3R3		LOC100128977		CCDC36
PKHD1		LOC100130988		CCDC37
PKHD1L1		LOC100131551		CCDC42B
PKIA		LOC100131998		CCDC46
PKN1		LOC100134229		CCDC47
PLA2G1B		LOC121952		CCDC54
PLA2G4C		LOC145837		CCDC56
PLAG1		LOC146336		CCDC59
PLCB1		LOC150197		CCDC60
PLCH1		LOC154822		CCDC61
PLCXD2		LOC158376		CCDC63
PLCZ1		LOC201229		CCDC65
PLEKHF1		LOC219347		CCDC69
PLLP		LOC255025		CCDC71
PMPCA		LOC283050		CCDC85C
PNLIPRP3		LOC283867		CCDC9
PNN		LOC283999		CCDC92
PNPLA8		LOC284749		CCDC93
POF1B		LOC285696		CCKAR
POLR1B		LOC389203		CCL16
POLR3A		LOC400891		CCND1
POMP		LOC554202		CCND2
PON2		LOC619207		CCNF
POU4F1		LOC650137		CCNG2
POU5F1B		LOC654342		CCNL1
POU6F2		LOC732275		CCR1
PPAP2B		LOC91316		CCR9
PPM1D		LOXL4		CCRK
PPM1J		LPIN1		CCT6A
PPM1L		LPP		CCT6B
PPP1R12A		LRIG1		CCT6P1
PPP1R12B		LRIG2		CD180
PPP3R1		LRIG3		CD19
PRCP		LRP1B		CD2
PRDM1		LRPAP1		CD247
PRDM11		LRPPRC		CD300C
PRDM13		LRRC2		CD300LG
PRG-3		LRRC49		CD320
PRG4		LRRK2		CD3E
PRIM2		LRRTM4		CD3EAP
PRKACB		LRSAM1		CD40
PRKCB		LSAMP		CD46
PRKD1		LSDP5		CD5
PROKR2		LSM14A		CD55
PROP1		LSR		CD58
PRR15		LTBP1		CD59
PRR3		LUZP6		CD5L
PRRG2		LYRM4		CD6
PRSSL1		LYZL4		CD63
PRTG		MACF1		CD74
PSMC2		MAD1L1		CD79B
PSMD14		MAEA		CD82
PSPC1		MAF		CD8A
PTBP2		MAGI1		CD9
PTGDR		MAGI2		CD93
PTGFRN		MAML3		CD96
PTK7		MAMLD1		CD97
PTPN2		MAN1C1		CDC123
PTTG1		MAP1D		CDC14A
PYCARD		MAP1LC3C		CDC2
QPCT		MAP2K3		CDC25A
QRICH1		MAP2K4		CDC25C
QTRTD1		MAP2K5		CDC2L5
R3HDM2		MAP3K15		CDC2L6
RAB11FIP2		MAP3K7		CDC34
RAB11FIP5		MAP4		CDC42BPB
RAB3GAP2		MAPK1		CDC42BPG
RAB6A		MAPK13		CDC42EP4
RAB8B		MAPK6		CDC42EP5
RABGAP1L		MAPK8IP2		CDC7
RABL2A		MAPRE2		CDCA7
RABL3		MARCH11		CDGAP
RACGAP1P		MARCH5		CDH1
RAD18		MARK4		CDH10
RAD23A		MAS1		CDH11
RAGE		MB		CDH15
RANBP3L		MBD5		CDH20
RASAL2		MBNL2		CDH22
RASL11A		MCF2L		CDH29
RASSF6		MCF2L2		CDH4
RASSF8		MDGA2		CDH6
RBM34		ME1		CDH7
RBMS2		ME3		CDH8
RC3H2		MED9		CDK10
RECQL4		MEF2D		CDK5RAP1
REL		MEGF10		CDK6
RELN		MEGF11		CDKL1
REM2		MELK		CDKN2AIPNL
REV3L		MEOX1		CDKN2C
RFC1		MEX3B		CDKN3
RFPL4A		MFSD5		CDO1
RFWD3		MGA		CDR2
RGL1		MGAT5B		CDR2L
RGS21		MGC2752		CDX1
RGS7BP		MGRN1		CDYL2
RGSL1		MICAL3		CEACAM19
RHCG		MICALL1		CEACAM21
RHEB		MITF		CEACAM3
RHOBTB3		MKL2		CEACAM4
RHOJ		MKNK2		CEACAM8
RIMS1		MKRN3		CEBPA
RIPPLY2		MKX		CEBPB
RIT2		MLL4		CECR2
RMST		MLL5		CENPA
RNASET2		MLLT3		CENPC1
RNF11		MMP16		CENPP
RNF144B		MN1		CENPT
RNF160		MNAT1		CEP76
ROBO2		MORC1		CERCAM
ROR1		MPI		CES4
RPGRIP1L		MPRIP		CETN2
RPL35		MRM1		CETP
RPS6KA5		MRP63		CFDP1
RSPO2		MRPL13		CGGBP1
RSRC1		MRPL4		CGNL1
RTN3		MRPL48		CHAF1A
RUFY3		MRPS24		CHCHD10
SALL4		MRRF		CHCHD3
SAMD12		MRVI1		CHD1L
SAP18		MT3		CHD5
SAPS3		MT4		CHD6
SAR1A		MTSS1		CHD7
SART3		MTX3		CHD8
SATB1		MUDENG		CHD9
SDAD1		MUM1		CHEK1
SDC4		MUSK		CHERP
SDCCAG8		MYADM		CHFR
SDHA		MYC		CHGA
SDHD		MYD88		CHI3L1
SEC23A		MYL10		CHL1
SEC31A		MYL3		CHMP1A
SEC61G		MYO10		CHMP4C
SELK		MYO16		CHMP7
SELO		MYO1D		CHODL
SEMA4A		MYO1E		CHP
SEMA6A		MYO5A		CHPF2
SERPINB4		MYO5B		CHRDL2
SERPINB5		MYO9B		CHRM2
SETMAR		MYOM1		CHRM4
SEZ6L2		MYPOP		CHRNA4
SGCZ		MYRIP		CHRNA5
SGEF		NAALADL2		CHRNA7
SGK3		NAIF1		CHRNB2
SGTB		NANOS2		CHRNB4
SH3BP5L		NAT8L		CHRNE
SH3GL2		NAV3		CHST1
SH3GL3		NBAS		CHST10
SH3RF2		NBEA		CHST11
SHKBP1		NBPF3		CHST2
SIM1		NCAM1		CHST8
SIX3		NCLN		CHSY1
SKINTL		NCOA3		CIC
SKIV2L2		NCOR2		CILP2
SLAMF6		NCRNA00029		CIRBP
SLC10A5		NCRNA00159		CIT
SLC10A7		NCRNA00164		CITED2
SLC12A6		NCRNA00173		CIZ1
SLC14A2		NDRG4		CKB
SLC16A10		NDUFC1		CLCN2
SLC16A9		NDUFS7		CLCN7
SLC1A2		NEBL		CLCNKB
SLC22A15		NELL2		CLDN18
SLC22A24		NEO1		CLDN19
SLC23A2		NEURL		CLDN5
SLC25A30		NEUROD4		CLDND2
SLC25A38		NFATC2		CLEC10A
SLC2A12		NFATC2IP		CLEC11A
SLC2A14		NFIB		CLEC18B
SLC30A7		NFKBIA		CLEC2L
SLC30A9		NHLRC2		CLEC4GP1
SLC35A1		NID2		CLIC5
SLC35A4		NIN		CLIC6
SLC35D2		NINJ2		CLLU1
SLC35F1		NIPA2		CLPB
SLCO1B1		NKAIN2		CLPTM1L
SLCO1B3		NKAIN3		CLRN2
SLCO1C1		NKD1		CLTB
SLCO6A1		NKTR		CLUAP1
SLK		NLGN1		CLYBL
SMAD1		NME4		CMKLR1
SMARCA2		NOM1		CMTM3
SMARCC1		NOS1		CMTM4
SMCR7		NOSTRIN		CMTM8
SMUG1		NOTCH1		CNBD1
SNAP29		NOTCH2		CNBP
SNCA		NOX5		CNDP2
SNN		NOXA1		CNFN
SNORA59A		NPAS3		CNGA2
SNORA68		NPAS4		CNGA3
SNORD54		NPHS1		CNIH
SNPH		NPPB		CNNM1
SNTN		NPR1		CNNM3
SNX1		NPTX1		CNOT1
SNX7		NPTX2		CNOT4
SOCS4		NR0B2		CNOT6
SORCS1		NR1D2		CNOT6L
SORT1		NR4A3		CNOT8
SOX8		NR5A1		CNP
SOX9		NRF1		CNPY1
SP140L		NRG3		CNR2
SP7		NRIP1		CNTN4
SPAG9		NRSN2		CNTN6
SPDYA		NTM		CNTNAP5
SPINK5L3		NTN1		COBL
SPINK9		NTNG2		COBRA1
SPIRE1		NTRK2		COG2
SPP1		NTRK3		COG5
SPPL2A		NUDT19		COG6
SPPL3		NUP155		COG7
SPRR2E		NUP210		COL11A2
SPRY3		NUP93		COL13A1
SRBD1		NWD1		COL17A1
SRI		NXPH1		COL1A1
SSBP2		OCA2		COL22A1
SSH2		OCLN		COL24A1
ST5		ODZ2		COL28A1
ST6GALNAC3		ODZ4		COL29A1
ST6GALNAC4		OGDH		COL2A1
ST6GALNAC5		OLFM1		COL4A2
ST7		OLFM3		COL4A6
STAG2		OLFML2A		COL5A1
STAMBP		OLIG3		COL5A3
STARD3		OR8U8		COL6A1
STAT5B		OSBPL10		COL6A2
STC1		OSBPL6		COL6A4P2
STIP1		OSBPL7		COLEC12
STMN2		OTOL1		COLQ
STRBP		OTUD7A		COMMD2
STRN3		OXR1		COMMD3
STS		PAK4		COMMD4
STX7		PALM		COPE
STXBP5L		PAPPA		COPG
SULT1B1		PARD6B		COPG2
SULT6B1		PARK2		COPS8
SVEP1		PARN		COQ10A
SVIL		PAX1		COQ10B
SYNCRIP		PAX5		COQ4
SYNPO		PBX3		COQ7
SYVN1		PBXIP1		CORIN
TADA2L		PCBP3		CORO1B
TAF1C		PCCA		CORO1C
TARS2		PCDH15		CORO2A
TBC1D1		PCDH24		CORO7
TBC1D21		PCDH7		COTL1
TBC1D8		PCSK2		COX19
TCEANC		PDE11A		COX4I1
TCERG1		PDE4B		COX4NB
TCF12		PDE4D		COX5A
TCF7L2		PDE6B		COX5B
TCP11L2		PDE7A		COX6B2
TCTN2		PDE7B		COX7A1
TECTB		PDE8B		COX7C
TERF2		PDE9A		COX8A
TERF2IP		PDIA5		CPA1
THAP8		PDS5A		CPA6
THBS1		PDZD2		CPB1
THBS2		PDZRN3		CPD
THOC4		PDZRN4		CPEB4
TIA1		PELO		CPM
TIFA		PEPD		CPNE2
TIMM9		PEX5L		CPNE5
TLR2		PFKFB3		CPNE7
TLR5		PFKL		CPNE8
TM4SF4		PFTK1		CPOX
TMCO5A		PGPEP1		CPSF2
TMED2		PHACTR1		CPSF4L
TMEM111		PHACTR2		CPSF6
TMEM135		PHF19		CPSF7
TMEM163		PHF21A		CPXM1
TMEM17		PHKB		CPZ
TMEM170B		PIF1		CRABP1
TMEM175		PIGG		CRB2
TMEM176A		PIK3C3		CREB3L2
TMEM187		PIK3R1		CREBBP
TMEM30B		PIP5K1B		CREBZF
TMEM99		PITPNM3		CREG2
TMF1		PKD1L1		CRISPLD2
TMPO		PKD2L2		CRKL
TNFSF12		PKN3		CRTAC1
TNRC6A		PKNOX1		CRTAP
TOX		PLA2G4F		CRTC1
TP53		PLCB4		CRTC2
TP53AIP1		PLCD3		CRX
TPK1		PLCE1		CRYAA
TPRG1		PLCL2		CRYBA1
TPST2		PLCXD3		CRYL1
TRAPPC6A		PLEKHA5		CSAD
TRAPPC9		PLEKHG4B		CSDC2
TRHR		PLEKHM2		CSF3R
TRIB2		PLK2		CSGALNACT1
TRIM27		PLXDC2		CSK
TRPC4		PLXNA2		CSMD2
TRPC6		PLXNA4		CSNK1D
TRPV4		PLXNC1		CSNK1G2
TRRAP		PMF1		CSNK1G3
TSC22D3		PNCK		CSPG4
TSG1		PNPLA1		CSRNP1
TSGA14		PNPLA6		CSTB
TSHR		PNPLA7		CTAGE1
TSKS		PODXL		CTAGE6
TSKU		POLD1		CTBP1
TSN		POLM		CTBP2
TSPAN16		POLR3G		CTCF
TSPAN4		POLS		CTDSPL
TSPAN5		POM121L4P		CTNNA1
TTC29		POMC		CTNNB1
TTC30B		POR		CTNS
TTC37		POU3F1		CTRC
TTLL1		PPAPDC1A		CTSA
TTLL13		PPARA		CTSB
TTPA		PPEF2		CTSF
TULP3		PPIA		CTSL1
TULP4		PPM1F		CTSL2
TUSC1		PPM1H		CTSS
TUSC3		PPP1R1B		CTTNBP2NL
TXNDC3		PRCD		CTXN1
TXNDC8		PRDM10		CTXN3
TXNL1		PRKACA		CUEDC1
TYRO3		PRKAG2		CUL1
UBA3		PRKCE		CUL2
UBA5		PRKDC		CUL3
UBASH3B		PRKG1		CUL4A
UBE2B		PRLR		CUL5
UBE2E2		PRMT8		CUX1
UBR1		PROC		CUX2
UCHL3		PROK2		CWC22
UGT2B10		PROX1		CWH43
UGT8		PRSS23		CX3CR1
UOX		PRUNE2		CXADR
UQCRHL		PSG8		CXXC5
URB2		PSMB7		CXorf36
USP15		PTCHD2		CXorf40B
USP20		PTF1A		CYB561
USP25		PTGDS		CYB5D1
USP39		PTGIR		CYB5D2
USP42		PTPN1		CYB5R2
UTP23		PTPN14		CYB5RL
UVRAG		PTPN6		CYBB
VASP		PTPRG		CYCS
VBP1		PTPRH		CYFIP1
VGLL4		PTPRK		CYFIP2
VPREB1		PTPRM		CYGB
VPS13A		PTPRS		CYLC1
VPS35		PTPRT		CYP11A1
VPS4A		PUM1		CYP11B2
VPS54		PURB		CYP26B1
WARS2		PVRL3		CYP2C9
WASL		PVT1		CYP2E1
WDFY3		PWWP2B		CYP2S1
WDR35		PXDNL		CYP39A1
WDR47		PYY		CYP46A1
WDR66		ProSAPiP1		CYP4F11
WDR67		QSOX2		CYP4F2
WDR70		RAB19		CYP4F8
WDR82		RAB20		CYS1
WDR93		RAB28		CYTH1
WFS1		RAB37		CYTH3
WHSC2		RAB3C		CYTH4
WIBG		RAD54L2		CYTSA
WIPI1		RADIL		CYTSB
WIPI2		RAI14		D4S234E
WSCD2		RALGPS2		DAAM2
WWC3		RALYL		DAB2
XCL2		RANBP3		DAB2IP
XIRP1		RAP1GAP		DACT2
XKR3		RASA3		DAG1
YAP1		RASGRF1		DAGLA
YEATS2		RBM19		DAP
ZBBX		RBM20		DAPK2
ZBTB37		RBM33		DAPK3
ZBTB44		RBMS3		DARC
ZC3H13		REEP1		DBH
ZDHHC20		RELB		DBNL
ZFAND3		RELL1		DBP
ZFAND6		REXO1		DCAF10
ZFP161		RFPL1S		DCAF6
ZFP3		RGL3		DCAF8
ZFP90		RGNEF		DCD
ZFPM2		RGS12		DCLK1
ZFR		RGS4		DCP1A
ZIC1		RGS7		DCP1B
ZIM3		RHOBTB1		DCP2
ZMYND11		RHOV		DCTD
ZMYND15		RILP		DCUN1D2
ZMYND17		RIN3		DCUN1D4
ZNF107		RLBP1L1		DCUN1D5
ZNF140		RLBP1L2		DCXR
ZNF19		RNASEH1		DDC
ZNF217		RNF144A		DDHD1
ZNF227		RNF150		DDIT3
ZNF280D		RNF165		DDIT4
ZNF384		RNF180		DDIT4L
ZNF404		RNF19A		DDTL
ZNF446		RNF220		DDX19B
ZNF569		RNF4		DDX24
ZNF597		RNGTT		DDX27
ZNF625		ROBO1		DDX41
ZNF649		ROD1		DDX49
ZNF687		ROPN1L		DDX54
ZNF695		ROR2		DDX56
ZNF732		RORB		DDX58
ZNF780B		RPH3A		DDX59
ZNF789		RPS11		DECR2
ZNF804A		RPS6KA2		DEDD2
ZNF839		RPTOR		DEF6
ZNF92		RRBP1		DEFB113
ZRANB3		RREB1		DEFB129
ZUFSP		RSL24D1		DEK
ZW10		RSPO4		DENND1A
		RTBDN		DENND1C
		RTTN		DENND3
		RUFY1		DENND5B
		RXRA		DERA
		RXRG		DERL3
		RYR1		DEXI
		RYR3		DFNA5
		S100P		DFNB59
		S1PR3		DGAT2
		SACS		DGCR14
		SARDH		DGCR6L
		SBK1		DGCR8
		SCAP		DGCR9
		SCARB1		DGKQ
		SCN10A		DGKZ
		SCN4A		DGUOK
		SCRT2		DHCR7
		SDCCAG10		DHDH
		SDK1		DHH
		SDK2		DHRS2
		SEC1		DHX30
		SEC16A		DHX35
		SEC63		DHX37
		SEL1L2		DHX8
		SEMA3D		DIAPH1
		SEMA4B		DICER1
		SEMA4D		DIO1
		SEMA6C		DIO3OS
		SEMA6D		DIP2C
		SEMA7A		DIRAS1
		SENP6		DIRAS3
		SERINC5		DIRC2
		SERPINA13		DIRC3
		SERPINB7		DIS3L
		SERPINI1		DISP2
		SETD8		DIXDC1
		SEZ6L		DKFZP586I1420
		SFMBT1		DKFZp434J0226
		SFN		DKFZp566F0947
		SFRP1		DLEC1
		SFRS2B		DLEU7
		SFRS2IP		DLG1
		SGK493		DLG2
		SH2D6		DLG4
		SH3GLB2		DLG5
		SHANK2		DLGAP5
		SHB		DLK2
		SHQ1		DLL4
		SIGLEC6		DLST
		SIK1		DLX3
		SIL1		DLX4
		SIPA1L3		DLX5
		SIRPA		DMBX1
		SLC10A2		DMC1
		SLC12A7		DMKN
		SLC13A4		DMPK
		SLC15A1		DMRT3
		SLC22A11		DMRTA2
		SLC22A8		DMRTC2
		SLC24A2		DNAH1
		SLC25A4		DNAH2
		SLC25A42		DNAH3
		SLC2A13		DNAH5
		SLC2A9		DNAH6
		SLC30A10		DNAH9
		SLC35F3		DNAI1
		SLC35F5		DNAJB1
		SLC36A1		DNAJB13
		SLC37A3		DNAJB6
		SLC38A4		DNAJC13
		SLC39A11		DNAJC14
		SLC3A2		DNAJC15
		SLC41A3		DNAJC22
		SLC43A2		DNAJC28
		SLC44A1		DNAJC3
		SLC44A5		DNAJC8
		SLC47A1		DNASE1
		SLC4A11		DNASE2B
		SLC4A7		DNM1L
		SLC5A1		DOCK2
		SLC7A9		DOCK3
		SLC9A10		DOCK4
		SLC9A9		DOCK6
		SLCO1A2		DOT1L
		SLITRK1		DPF3
		SLMAP		DPM3
		SMAD6		DPP7
		SMARCD2		DPP9
		SMARCE1		DPPA2
		SMC2		DPY19L2
		SMYD3		DPY19L2P4
		SNAP25		DPY19L4
		SNAPC1		DPYS
		SNCAIP		DPYSL4
		SNIP		DRAP1
		SNORA28		DRD1
		SNORA38B		DRD2
		SNORA79		DRD3
		SNRK		DRG1
		SNRPD1		DRGX
		SNTG1		DSCAM
		SNTG2		DSCAML1
		SNUPN		DSCR4
		SNX13		DSE
		SNX16		DSN1
		SNX29		DTL
		SNX30		DTNBP1
		SNX31		DUB4
		SNX9		DUOXA1
		SOCS3		DUPD1
		SOCS7		DUS1L
		SORBS1		DUS3L
		SORCS3		DUSP1
		SOX17		DUSP10
		SOX5		DUSP12
		SPACA1		DUSP2
		SPATA12		DUSP28
		SPATA16		DUSP5
		SPATA17		DUSP6
		SPATA7		DUSP7
		SPDEF		DUT
		SPOCK2		DYM
		SPRED2		DYNC1I2
		SPTBN4		DYNC1LI1
		SPTLC1		DYNLL2
		SRGAP3		DYSF
		SS18		DYX1C1
		SSBP3		E2F1
		SSPN		E2F4
		SST		E2F7
		ST6GAL1		E4F1
		ST8SIA1		EBF2
		ST8SIA5		EBF4
		STAG1		EBPL
		STAR		ECT2
		STK10		EDA2R
		STK11		EDAR
		STK24		EDC3
		STK3		EDEM1
		STK32C		EDEM2
		STK40		EDF1
		STT3B		EDN2
		STUB1		EED
		STX18		EEFSEC
		STX2		EEPD1
		SUFU		EFCAB1
		SULF2		EFCAB3
		SURF6		EFCAB4B
		SV2B		EFHA1
		SVOPL		EFHA2
		SYK		EFHD2
		SYN2		EFNA2
		SYNE2		EFNA4
		SYNPR		EFNB2
		SYT10		EFNB3
		SYT13		EFR3B
		SYT7		EFTUD2
		TAC4		EGFR
		TAF8		EGLN2
		TBC1D2		EGLN3
		TBC1D4		EGR4
		TBC1D5		EHBP1L1
		TBL1XR1		EHD1
		TBX1		EHD4
		TBX3		EHF
		TCF20		EID2B
		TECRL		EIF1
		TERC		EIF1AX
		TESC		EIF1B
		TESK2		EIF2AK3
		TEX19		EIF2C1
		TEX264		EIF2S1
		TFAMP1		EIF3B
		TFEC		EIF3I
		TFRC		EIF3IP1
		TGFBR2		EIF3K
		TGFBR3		EIF3L
		TGIF1		EIF4E3
		THEM4		EIF4EBP1
		THNSL2		EIF4EBP2
		THSD4		EIF4G3
		TIAM1		ELAVL1
		TIAM2		ELAVL2
		TIMP2		ELF4
		TIMP3		ELL
		TJP2		ELMOD3
		TLE1		ELOVL4
		TLR4		EMB
		TMC1		EMD
		TMCO4		EMID1
		TMEFF1		EMILIN2
		TMEM105		EMILIN3
		TMEM106A		EML1
		TMEM117		EML2
		TMEM132D		EML5
		TMEM143		EMP2
		TMEM158		EMP3
		TMEM67		EMX2OS
		TMOD3		EN1
		TMPRSS2		EN2
		TMPRSS5		ENAH
		TMPRSS9		ENO1
		TMTC4		ENOPH1
		TNFAIP3		ENOX1
		TNFRSF19		ENPP6
		TNFSF13B		ENPP7
		TNFSF8		ENTHD1
		TNIP2		ENTPD2
		TNNI2		ENTPD5
		TNNT1		ENTPD8
		TNPO1		EP400
		TNPO3		EPB41
		TNRC18		EPB41L2
		TNS3		EPB41L5
		TOMM6		EPC1
		TOP1		EPCAM
		TOX2		EPHA1
		TP53INP2		EPHB2
		TPPP		EPHB3
		TPRA1		EPHB4
		TRAF3IP2		EPHB6
		TRAPPC10		EPHX1
		TRDN		EPHX3
		TRERF1		EPN1
		TRIM24		EPN2
		TRIM55		EPOR
		TRIM69		EPS8L3
		TRIO		EPX
		TRPM3		ERBB4
		TRPM6		ERCC1
		TRUB2		ERCC2
		TSC1		ERCC4
		TSHZ2		ERCC5
		TSPAN11		ERF
		TSPAN18		ERI3
		TTC16		ERN1
		TTC32		ERN2
		TTC39B		ERP29
		TTC39C		ESD
		TTC7A		ESF1
		TTC7B		ESPL1
		TTLL11		ESRP2
		TTLL7		ESRRA
		TUBA1C		ESRRG
		TUBB4		ESSPL
		TULP2		ETAA1
		TUSC5		ETNK1
		TXNDC11		ETNK2
		TXNDC16		ETV3L
		TXNDC2		ETV4
		UAP1		EVPL
		UBAC2		EVX1
		UBAP2		EWSR1
		UBE2D2		EXD3
		UBE2E3		EXOC2
		UBE2H		EXOC3L2
		UBE2L3		EXOSC2
		UBE2V2		EXOSC6
		UBL7		EXPH5
		UBXN2A		EXT2
		UBXN6		EYA2
		UCP2		F10
		UCRC		FA2H
		UGGT1		FAAH
		UGGT2		FADS1
		ULK4		FAH
		UNC13A		FAHD2A
		UNC13B		FAIM
		UNC45A		FAM100A
		UNC5A		FAM101A
		UNC5B		FAM102A
		UQCC		FAM105B
		UQCRFS1		FAM107B
		UROC1		FAM108A1
		USH2A		FAM108B1
		USP35		FAM109A
		UST		FAM111A
		UTRN		FAM113A
		VAC14		FAM114A1
		VAPA		FAM120A
		VAV3		FAM123B
		VEPH1		FAM123C
		VMA21		FAM129A
		VOPP1		FAM129C
		VPS33B		FAM12A
		VPS41		FAM131C
		VPS8		FAM134B
		VRK3		FAM135A
		VTRNA1-2		FAM136A
		VWA5B1		FAM136B
		VWC2		FAM138D
		WDR34		FAM148C
		WDR38		FAM150B
		WDR41		FAM151B
		WDR48		FAM160A1
		WDR72		FAM160B1
		WDR88		FAM162A
		WDTC1		FAM162B
		WNK2		FAM163B
		WWP2		FAM164A
		XKR6		FAM164C
		XKR7		FAM166B
		XPO6		FAM169A
		XPR1		FAM170A
		XRN1		FAM174A
		XYLT1		FAM175A
		YIPF5		FAM176A
		ZBTB10		FAM178A
		ZBTB17		FAM178B
		ZBTB20		FAM179A
		ZBTB7B		FAM179B
		ZC3H12D		FAM180A
		ZC3H18		FAM183B
		ZC3HAV1		FAM184A
		ZC3HC1		FAM184B
		ZCCHC2		FAM189A1
		ZCCHC6		FAM18A
		ZCCHC7		FAM190B
		ZDHHC19		FAM19A4
		ZEB2		FAM19A5
		ZFHX3		FAM20C
		ZFP36L1		FAM33A
		ZFP36L2		FAM38B
		ZFP92		FAM3B
		ZIC2		FAM3D
		ZIC5		FAM43A
		ZMIZ1		FAM45A
		ZMYM2		FAM46A
		ZMYM4		FAM50A
		ZMYND8		FAM53B
		ZNF169		FAM5B
		ZNF254		FAM5C
		ZNF275		FAM69B
		ZNF330		FAM71F2
		ZNF385D		FAM75B
		ZNF407		FAM78A
		ZNF420		FAM78B
		ZNF423		FAM81A
		ZNF429		FAM82A1
		ZNF509		FAM83B
		ZNF536		FAM83C
		ZNF554		FAM8A1
		ZNF618		FAM92A1
		ZNF621		FAM96A
		ZNF622		FAM98B
		ZNF643		FAM9C
		ZNF678		FANCA
		ZNF703		FANCD2
		ZNF704		FANCE
		ZNF778		FANCG
		ZNF835		FAR2
		ZPBP		FARS2
		ZPLD1		FASN
		ZRANB1		FAT3
		ZSWIM3		FATE1
		ZZEF1		FBL
				FBLIM1
				FBLN1
				FBLN5
				FBN1
				FBP2
				FBRSL1
				FBXL15
				FBXL18
				FBXL22
				FBXL5
				FBXO10
				FBXO17
				FBXO22
				FBXO27
				FBXO34
				FBXO45
				FBXO46
				FBXO48
				FBXW5
				FCGBP
				FCGRT
				FCHO1
				FCHO2
				FCHSD2
				FCN1
				FCRL1
				FCRLB
				FDFT1
				FDXACB1
				FDXR
				FEM1B
				FER
				FER1L5
				FER1L6
				FERD3L
				FERMT1
				FGD3
				FGD5
				FGF1
				FGF18
				FGF7
				FGF9
				FGFBP3
				FGFR1
				FGFR2
				FGFR3
				FHAD1
				FHL2
				FHL5
				FHOD1
				FICD
				FIGLA
				FIGNL1
				FIGNL2
				FITM1
				FIZ1
				FKBP15
				FKBP5
				FKSG29
				FLCN
				FLG
				FLI1
				FLII
				FLJ10357
				FLJ10404
				FLJ16686
				FLJ22167
				FLJ25076
				FLJ25328
				FLJ26850
				FLJ30058
				FLJ32682
				FLJ34503
				FLJ35220
				FLJ36777
				FLJ37307
				FLJ37543
				FLJ40125
				FLJ40504
				FLJ41603
				FLJ41856
				FLJ43276
				FLJ45455
				FLJ45983
				FLNA
				FLNC
				FLRT1
				FLT1
				FLT4
				FLVCR2
				FLYWCH1
				FMNL1
				FMO9P
				FMR1
				FNDC1
				FNDC3A
				FNIP1
				FOLR4
				FOSB
				FOSL2
				FOXA2
				FOXB2
				FOXC1
				FOXD1
				FOXE1
				FOXF1
				FOXF2
				FOXI2
				FOXI3
				FOXJ2
				FOXJ3
				FOXK1
				FOXK2
				FOXL2
				FOXN1
				FOXP4
				FOXQ1
				FPR3
				FRAS1
				FREM1
				FREM2
				FRG1
				FRMD1
				FRMD4A
				FRMD6
				FRMPD2
				FSD1L
				FSIP1
				FST
				FSTL1
				FSTL3
				FSTL4
				FSTL5
				FUK
				FUT4
				FUT5
				FUT7
				FUZ
				FXC1
				FXYD4
				FYN
				FZD10
				FZD2
				FZD7
				G6PC
				GAB4
				GABARAP
				GABPB1
				GABPB2
				GABRA5
				GABRB3
				GABRE
				GAD2
				GADD45B
				GADD45G
				GAK
				GAL
				GAL3ST1
				GALK1
				GALM
				GALNT11
				GALNT12
				GALNT14
				GALNTL2
				GALNTL4
				GALNTL5
				GAP43
				GAPDH
				GAPVD1
				GAR1
				GARNL4
				GAS1
				GAS2L1
				GAS2L2
				GAS2L3
				GAS7
				GAS8
				GATA3
				GATA6
				GATAD2A
				GATC
				GBA3
				GBAP
				GBAS
				GBX1
				GC
				GCDH
				GCGR
				GCH1
				GCHFR
				GCK
				GCLC
				GCLM
				GDF2
				GDF6
				GDI2
				GDNF
				GEM
				GEMIN7
				GFAP
				GFI1B
				GGA1
				GGA3
				GGT3P
				GGT5
				GHITM
				GHR
				GHRH
				GHRHR
				GIGYF1
				GINS1
				GINS3
				GIPR
				GJA10
				GJA3
				GJA5
				GJB2
				GLG1
				GLI1
				GLIS1
				GLIS3
				GLP2R
				GLRX
				GLT25D1
				GLT8D2
				GLT8D3
				GLUD1
				GLYCTK
				GMDS
				GMNN
				GMPS
				GNA12
				GNA13
				GNA14
				GNAI2
				GNAL
				GNAS
				GNG3
				GNG7
				GNGT1
				GNL3
				GNPNAT1
				GNPTG
				GNS
				GOLGA3
				GOLGA4
				GOLGA6
				GOLGA8B
				GOLGA8C
				GOLM1
				GOT1
				GPAM
				GPATCH2
				GPBP1
				GPC1
				GPC4
				GPD1L
				GPI
				GPLD1
				GPR107
				GPR110
				GPR111
				GPR114
				GPR12
				GPR123
				GPR124
				GPR126
				GPR137
				GPR137B
				GPR148
				GPR152
				GPR157
				GPR182
				GPR37
				GPR37L1
				GPR39
				GPR45
				GPR56
				GPR68
				GPR78
				GPR98
				GPRIN3
				GPS1
				GPSM1
				GPX7
				GRAMD1A
				GRAMD1B
				GRAMD4
				GRAP2
				GRB7
				GREB1
				GREM1
				GRHL1
				GRHPR
				GRID2IP
				GRIK3
				GRIK4
				GRIK5
				GRIN1
				GRIN2C
				GRIN3B
				GRIP2
				GRK1
				GRK5
				GRM4
				GRSF1
				GRTP1
				GRWD1
				GRXCR1
				GSDMB
				GSDMC
				GSK3A
				GSK3B
				GSTK1
				GSTM3
				GSTM4
				GSTO1
				GSTO2
				GSTP1
				GSTT2B
				GTDC1
				GTF2E1
				GTF2H5
				GTF2I
				GTF3A
				GTF3C2
				GTF3C5
				GTPBP8
				GTSF1L
				GUCA1A
				GUCA1B
				GUCY2C
				GUK1
				GYPC
				GZMM
				H2AFV
				H2AFY
				HAAO
				HABP4
				HACE1
				HAGHL
				HAR1A
				HAUS3
				HAUS4
				HAUS8
				HAVCR1
				HBXIP
				HCFC2
				HCLS1
				HCRTR1
				HDAC2
				HDAC7
				HDC
				HDGF2
				HDHD3
				HEATR1
				HEATR2
				HEATR3
				HECA
				HECTD1
				HEG1
				HELZ
				HEMK1
				HERC1
				HERC2
				HERC4
				HERPUD1
				HERV-FRD
				HES5
				HES6
				HEXA
				HEY1
				HEYL
				HFE2
				HGD
				HGFAC
				HGSNAT
				HHAT
				HHIPL1
				HHIPL2
				HHLA3
				HIC2
				HIF1A
				HIF1AN
				HIGD1A
				HINT3
				HIRA
				HISPPD1
				HIST1H1E
				HIST1H2BL
				HIVEP1
				HIVEP2
				HIVEP3
				HKDC1
				HKR1
				HLA-DMB
				HLTF
				HMG20A
				HMGCLL1
				HMGCS1
				HMGN3
				HMHA1
				HMHB1
				HMOX1
				HMOX2
				HMX3
				HNF1A
				HNF1B
				HNMT
				HNRNPA0
				HNRNPF
				HNRNPU
				HNRPLL
				HOOK2
				HORMAD2
				HOXA10
				HOXA11AS
				HOXA4
				HOXA7
				HOXA9
				HOXB2
				HOXB9
				HOXC12
				HOXC13
				HPD
				HPDL
				HPS3
				HRCT1
				HRH1
				HRK
				HRNR
				HS2ST1
				HS3ST1
				HS3ST3A1
				HS3ST6
				HS6ST1
				HSBP1
				HSD11B2
				HSD17B1
				HSD17B12
				HSD17B6
				HSD3B7
				HSF1
				HSP90AB1
				HSP90AB2P
				HSP90B3P
				HSPA12A
				HSPA4
				HSPB3
				HSPB7
				HSPC157
				HSPG2
				HSPH1
				HTR1A
				HTR1B
				HTR7P
				HTRA3
				HUNK
				HUS1
				HVCN1
				HYLS1
				IAH1
				IAPP
				IBSP
				IBTK
				ICA1
				ICAM3
				ICMT
				ICOSLG
				ICT1
				ID1
				ID3
				IDH2
				IDH3A
				IDH3G
				IDO1
				IDUA
				IER2
				IER3IP1
				IER5
				IFFO1
				IFI30
				IFI6
				IFLTD1
				IFNA1
				IFNA4
				IFNAR1
				IFNAR2
				IFNGR1
				IFRD1
				IFRD2
				IFT172
				IFT52
				IFT80
				IGF1
				IGF1R
				IGF2BP2
				IGF2R
				IGFALS
[truncated: 2,755 more rows]

## Sheet: FAIRE sites - basal expression
Position and number of FAIRE sites present in H295R cells in conditions of SF-1 basal expression.
Position	Count
5d	4679
5p2	1577
5p1	6220
gene	14239
3p1	314
3p2	803
3d	2063
gd	4526
	34421	total
5d:	regions between 10 kb and 100 kb upstream of a refseq gene
5p2:	regions between 2 kb and 10 kb upstream of a refseq gene
5p1:	regions that are less than 2 kb upstream of a refseq gene
gene:	any exon or intron of a refseq gene
3p1:	regions less than 2 kb downstream of the last exon of a refseq gene
3p2:	regions between 2 kb and 10 kb downstream of the last exon of a refseq gene
3d:	regions between 10 kb and 100 kb downstream of the last exon of a refseq gene
gd:	gene desert; includes regions greater than 100 kb from a refseq gene

## Sheet: FAIRE sites - overexpression
Position and number of FAIRE sites present in H295R cells in conditions of SF-1 overexpression.
Position	Count
5d	4196
5p2	1473
5p1	6293
gene	12705
3p1	305
3p2	756
3d	1852
gd	3637
	31217	total
5d:	regions between 10 kb and 100 kb upstream of a refseq gene
5p2:	regions between 2 kb and 10 kb upstream of a refseq gene
5p1:	regions that are less than 2 kb upstream of a refseq gene
gene:	any exon or intron of a refseq gene
3p1:	regions less than 2 kb downstream of the last exon of a refseq gene
3p2:	regions between 2 kb and 10 kb downstream of the last exon of a refseq gene
3d:	regions between 10 kb and 100 kb downstream of the last exon of a refseq gene
gd:	gene desert; includes regions greater than 100 kb from a refseq gene

## Sheet: NRSF-REST binding sites
List of of NRSF/REST binding sites common to the SF-1 basal and overexpression conditions. Base locations refer to the human genome map GRCh37.
Chromosome		Peak start	Peak end
chr1	OverlappingPeaks	568051	568299
chr1	OverlappingPeaks	569701	570149
chr1	OverlappingPeaks	1234501	1234849
chr1	OverlappingPeaks	1270201	1270699
chr1	OverlappingPeaks	1875401	1875649
chr1	OverlappingPeaks	1950901	1951549
chr1	OverlappingPeaks	2399151	2399899
chr1	OverlappingPeaks	2414051	2414449
chr1	OverlappingPeaks	3174401	3174599
chr1	OverlappingPeaks	3418601	3419149
chr1	OverlappingPeaks	4028901	4029299
chr1	OverlappingPeaks	4609901	4610349
chr1	OverlappingPeaks	5061501	5061949
chr1	OverlappingPeaks	5907151	5907849
chr1	OverlappingPeaks	6112351	6112949
chr1	OverlappingPeaks	6221401	6222199
chr1	OverlappingPeaks	6305051	6305749
chr1	OverlappingPeaks	7106301	7106649
chr1	OverlappingPeaks	7135151	7135799
chr1	OverlappingPeaks	7655551	7655699
chr1	OverlappingPeaks	7676301	7677349
chr1	OverlappingPeaks	11113851	11114249
chr1	OverlappingPeaks	11254451	11254799
chr1	OverlappingPeaks	11533501	11534349
chr1	OverlappingPeaks	11539601	11539799
chr1	OverlappingPeaks	11539951	11540749
chr1	OverlappingPeaks	11610501	11611349
chr1	OverlappingPeaks	11695801	11696649
chr1	OverlappingPeaks	11905501	11906149
chr1	OverlappingPeaks	11919151	11919999
chr1	OverlappingPeaks	11958751	11959499
chr1	OverlappingPeaks	15193701	15194149
chr1	OverlappingPeaks	16308251	16308399
chr1	OverlappingPeaks	18157951	18158549
chr1	OverlappingPeaks	18245751	18246549
chr1	OverlappingPeaks	18337351	18337899
chr1	OverlappingPeaks	18339251	18339549
chr1	OverlappingPeaks	18388501	18389099
chr1	OverlappingPeaks	18582601	18583699
chr1	OverlappingPeaks	18646701	18646899
chr1	OverlappingPeaks	18980101	18980349
chr1	OverlappingPeaks	20002651	20003449
chr1	OverlappingPeaks	20135601	20135899
chr1	OverlappingPeaks	20651251	20651549
chr1	OverlappingPeaks	20697751	20698399
chr1	OverlappingPeaks	20765751	20766099
chr1	OverlappingPeaks	21861351	21861749
chr1	OverlappingPeaks	21921001	21921299
chr1	OverlappingPeaks	21974201	21974899
chr1	OverlappingPeaks	21985551	21986149
chr1	OverlappingPeaks	22516201	22516399
chr1	OverlappingPeaks	22542751	22542999
chr1	OverlappingPeaks	22933601	22934149
chr1	OverlappingPeaks	22937801	22938699
chr1	OverlappingPeaks	22951901	22952449
chr1	OverlappingPeaks	23999501	23999999
chr1	OverlappingPeaks	24000151	24000349
chr1	OverlappingPeaks	24263351	24263449
chr1	OverlappingPeaks	26057201	26057549
chr1	OverlappingPeaks	26734651	26735799
chr1	OverlappingPeaks	26797901	26798699
chr1	OverlappingPeaks	27815001	27815099
chr1	OverlappingPeaks	29792251	29792699
chr1	OverlappingPeaks	29805051	29805249
chr1	OverlappingPeaks	30126301	30126649
chr1	OverlappingPeaks	30209401	30210299
chr1	OverlappingPeaks	30225001	30225399
chr1	OverlappingPeaks	30422651	30422799
chr1	OverlappingPeaks	30447751	30448549
chr1	OverlappingPeaks	30815551	30815649
chr1	OverlappingPeaks	31084751	31085249
chr1	OverlappingPeaks	31331651	31332099
chr1	OverlappingPeaks	31654851	31655799
chr1	OverlappingPeaks	32189301	32189999
chr1	OverlappingPeaks	33351901	33352799
chr1	OverlappingPeaks	34319751	34319899
chr1	OverlappingPeaks	34345751	34346299
chr1	OverlappingPeaks	34499751	34499999
chr1	OverlappingPeaks	34965951	34966549
chr1	OverlappingPeaks	35175051	35175599
chr1	OverlappingPeaks	35373051	35373699
chr1	OverlappingPeaks	35389901	35390949
chr1	OverlappingPeaks	36126301	36127049
chr1	OverlappingPeaks	36342501	36343049
chr1	OverlappingPeaks	37068801	37069499
chr1	OverlappingPeaks	37269651	37269749
chr1	OverlappingPeaks	37331801	37332099
chr1	OverlappingPeaks	37389551	37390499
chr1	OverlappingPeaks	37431351	37432399
chr1	OverlappingPeaks	37486151	37487149
chr1	OverlappingPeaks	37609301	37609799
chr1	OverlappingPeaks	37720851	37721599
chr1	OverlappingPeaks	37828251	37828449
chr1	OverlappingPeaks	37876251	37876999
chr1	OverlappingPeaks	38229501	38230849
chr1	OverlappingPeaks	38231701	38231849
chr1	OverlappingPeaks	38260501	38261499
chr1	OverlappingPeaks	38513401	38513749
chr1	OverlappingPeaks	38541601	38542449
chr1	OverlappingPeaks	39146501	39147049
chr1	OverlappingPeaks	41104101	41104549
chr1	OverlappingPeaks	41119551	41119949
chr1	OverlappingPeaks	41981851	41982099
chr1	OverlappingPeaks	42276051	42276699
chr1	OverlappingPeaks	42404851	42405399
chr1	OverlappingPeaks	42845451	42845999
chr1	OverlappingPeaks	44097801	44098149
chr1	OverlappingPeaks	44320251	44320499
chr1	OverlappingPeaks	44411701	44412199
chr1	OverlappingPeaks	44433651	44434449
chr1	OverlappingPeaks	45671351	45671649
chr1	OverlappingPeaks	46937751	46938149
chr1	OverlappingPeaks	47201201	47201849
chr1	OverlappingPeaks	47396901	47397099
chr1	OverlappingPeaks	47613101	47613349
chr1	OverlappingPeaks	48204301	48204549
chr1	OverlappingPeaks	48996401	48997199
chr1	OverlappingPeaks	49219001	49219449
chr1	OverlappingPeaks	50723651	50723849
chr1	OverlappingPeaks	50733651	50734249
chr1	OverlappingPeaks	50745601	50746249
chr1	OverlappingPeaks	50774401	50774999
chr1	OverlappingPeaks	52468001	52468449
chr1	OverlappingPeaks	55170801	55171299
chr1	OverlappingPeaks	55638001	55638349
chr1	OverlappingPeaks	58137501	58137749
chr1	OverlappingPeaks	58432601	58433149
chr1	OverlappingPeaks	58675351	58675649
chr1	OverlappingPeaks	58710551	58710899
chr1	OverlappingPeaks	58756301	58756899
chr1	OverlappingPeaks	58926101	58926599
chr1	OverlappingPeaks	59823301	59823649
chr1	OverlappingPeaks	63903901	63904149
chr1	OverlappingPeaks	64372801	64373049
chr1	OverlappingPeaks	65433151	65433349
chr1	OverlappingPeaks	65775001	65775949
chr1	OverlappingPeaks	66488551	66488999
chr1	OverlappingPeaks	71094701	71094949
chr1	OverlappingPeaks	74968051	74968649
chr1	OverlappingPeaks	76664251	76664499
chr1	OverlappingPeaks	77502201	77502849
chr1	OverlappingPeaks	77528801	77529199
chr1	OverlappingPeaks	89074851	89074999
chr1	OverlappingPeaks	91172651	91173349
chr1	OverlappingPeaks	91870251	91870449
chr1	OverlappingPeaks	93521601	93522149
chr1	OverlappingPeaks	93900751	93900899
chr1	OverlappingPeaks	94236101	94236599
chr1	OverlappingPeaks	95850001	95850749
chr1	OverlappingPeaks	98513551	98514249
chr1	OverlappingPeaks	98585351	98585749
chr1	OverlappingPeaks	102462351	102462999
chr1	OverlappingPeaks	103308251	103308499
chr1	OverlappingPeaks	104935251	104935549
chr1	OverlappingPeaks	105003601	105003799
chr1	OverlappingPeaks	107677851	107678499
chr1	OverlappingPeaks	108113151	108113349
chr1	OverlappingPeaks	108113401	108113449
chr1	OverlappingPeaks	109423351	109423849
chr1	OverlappingPeaks	110021401	110021799
chr1	OverlappingPeaks	110698451	110699149
chr1	OverlappingPeaks	110761401	110761749
chr1	OverlappingPeaks	111085301	111085799
chr1	OverlappingPeaks	111289001	111289949
chr1	OverlappingPeaks	111342701	111343149
chr1	OverlappingPeaks	112376001	112376799
chr1	OverlappingPeaks	112407551	112408049
chr1	OverlappingPeaks	112625951	112626749
chr1	OverlappingPeaks	112676151	112676449
chr1	OverlappingPeaks	112714801	112715399
chr1	OverlappingPeaks	114697251	114698499
chr1	OverlappingPeaks	114699101	114699549
chr1	OverlappingPeaks	115603151	115603599
chr1	OverlappingPeaks	119471451	119472449
chr1	OverlappingPeaks	121356851	121356999
chr1	OverlappingPeaks	121357201	121357449
chr1	OverlappingPeaks	143278651	143278799
chr1	OverlappingPeaks	143282101	143282399
chr1	OverlappingPeaks	143283551	143283949
chr1	OverlappingPeaks	145277501	145277649
chr1	OverlappingPeaks	146923401	146923749
chr1	OverlappingPeaks	148849051	148849199
chr1	OverlappingPeaks	148855051	148855199
chr1	OverlappingPeaks	151687651	151687799
chr1	OverlappingPeaks	151689251	151689899
chr1	OverlappingPeaks	151690101	151690199
chr1	OverlappingPeaks	151801501	151801699
chr1	OverlappingPeaks	153394851	153395549
chr1	OverlappingPeaks	153424651	153425399
chr1	OverlappingPeaks	154539901	154540749
chr1	OverlappingPeaks	154675701	154676049
chr1	OverlappingPeaks	155247901	155248449
chr1	OverlappingPeaks	156186051	156186799
chr1	OverlappingPeaks	156383751	156383999
chr1	OverlappingPeaks	156384101	156384849
chr1	OverlappingPeaks	156621401	156622649
chr1	OverlappingPeaks	156649901	156650199
chr1	OverlappingPeaks	157555951	157556049
chr1	OverlappingPeaks	159146851	159147699
chr1	OverlappingPeaks	159177901	159178549
chr1	OverlappingPeaks	159905451	159905899
chr1	OverlappingPeaks	163940101	163940349
chr1	OverlappingPeaks	165197651	165198299
chr1	OverlappingPeaks	165198501	165198649
chr1	OverlappingPeaks	165918451	165919049
chr1	OverlappingPeaks	166038551	166039299
chr1	OverlappingPeaks	166134251	166134499
chr1	OverlappingPeaks	166136351	166136599
chr1	OverlappingPeaks	166162351	166162699
chr1	OverlappingPeaks	169564951	169565449
chr1	OverlappingPeaks	170084051	170084849
chr1	OverlappingPeaks	170562351	170562749
chr1	OverlappingPeaks	170738051	170738449
chr1	OverlappingPeaks	171605201	171605649
chr1	OverlappingPeaks	171880651	171881049
chr1	OverlappingPeaks	174567551	174567749
chr1	OverlappingPeaks	175526451	175526849
chr1	OverlappingPeaks	175660101	175660399
chr1	OverlappingPeaks	175694651	175695249
chr1	OverlappingPeaks	175712001	175712999
chr1	OverlappingPeaks	176071401	176071749
chr1	OverlappingPeaks	177568101	177568649
chr1	OverlappingPeaks	180210951	180211499
chr1	OverlappingPeaks	180602801	180603149
chr1	OverlappingPeaks	181454801	181455299
chr1	OverlappingPeaks	181734851	181735149
chr1	OverlappingPeaks	181880951	181881099
chr1	OverlappingPeaks	182079801	182080149
chr1	OverlappingPeaks	182644101	182644299
chr1	OverlappingPeaks	183385551	183386399
chr1	OverlappingPeaks	185886751	185887249
chr1	OverlappingPeaks	186071601	186072049
chr1	OverlappingPeaks	188468951	188469099
chr1	OverlappingPeaks	194537751	194538099
chr1	OverlappingPeaks	194858451	194858799
chr1	OverlappingPeaks	195082651	195082999
chr1	OverlappingPeaks	199302451	199302549
chr1	OverlappingPeaks	201563401	201564349
chr1	OverlappingPeaks	201583201	201583749
chr1	OverlappingPeaks	202626201	202626799
chr1	OverlappingPeaks	202649701	202650149
chr1	OverlappingPeaks	202662001	202662749
chr1	OverlappingPeaks	202903951	202904299
chr1	OverlappingPeaks	203189001	203189499
chr1	OverlappingPeaks	203570551	203570649
chr1	OverlappingPeaks	204616651	204617399
chr1	OverlappingPeaks	204772801	204772999
chr1	OverlappingPeaks	204806501	204807249
chr1	OverlappingPeaks	205013901	205014149
chr1	OverlappingPeaks	205023251	205023549
chr1	OverlappingPeaks	205427601	205428549
chr1	OverlappingPeaks	205457151	205457599
chr1	OverlappingPeaks	206207401	206207499
chr1	OverlappingPeaks	208842351	208842749
chr1	OverlappingPeaks	209323401	209323949
chr1	OverlappingPeaks	209414901	209415099
chr1	OverlappingPeaks	209826201	209826399
chr1	OverlappingPeaks	210110751	210111699
chr1	OverlappingPeaks	210183601	210183749
chr1	OverlappingPeaks	210305901	210306549
chr1	OverlappingPeaks	210899751	210900449
chr1	OverlappingPeaks	210907201	210907599
chr1	OverlappingPeaks	210912951	210913349
chr1	OverlappingPeaks	211028851	211029149
chr1	OverlappingPeaks	211233051	211233299
chr1	OverlappingPeaks	211327301	211327599
chr1	OverlappingPeaks	212606201	212606499
chr1	OverlappingPeaks	218435601	218435999
chr1	OverlappingPeaks	222670101	222670399
chr1	OverlappingPeaks	225298751	225299049
chr1	OverlappingPeaks	227068201	227068499
chr1	OverlappingPeaks	227461201	227461649
chr1	OverlappingPeaks	229544051	229544549
chr1	OverlappingPeaks	229566451	229566949
chr1	OverlappingPeaks	230218601	230219299
chr1	OverlappingPeaks	230424551	230424749
chr1	OverlappingPeaks	230502151	230502449
chr1	OverlappingPeaks	230562101	230562799
chr1	OverlappingPeaks	231297801	231298949
chr1	OverlappingPeaks	231378401	231378749
chr1	OverlappingPeaks	232220601	232221249
chr1	OverlappingPeaks	232540851	232540949
chr1	OverlappingPeaks	233087001	233087299
chr1	OverlappingPeaks	235811801	235812049
chr1	OverlappingPeaks	235812101	235812649
chr1	OverlappingPeaks	235812751	235812849
chr1	OverlappingPeaks	240255501	240255949
chr1	OverlappingPeaks	240382501	240382699
chr1	OverlappingPeaks	241486751	241487449
chr1	OverlappingPeaks	241519701	241520249
chr1	OverlappingPeaks	241893351	241893699
chr1	OverlappingPeaks	242463101	242463299
chr1	OverlappingPeaks	242705651	242705899
chr1	OverlappingPeaks	242802451	242802799
chr1	OverlappingPeaks	243010601	243011199
chr1	OverlappingPeaks	243053351	243053899
chr1	OverlappingPeaks	243182401	243182799
chr1	OverlappingPeaks	244067101	244067599
chr1	OverlappingPeaks	244107701	244107949
chr1	OverlappingPeaks	244137901	244138449
chr1	OverlappingPeaks	244976651	244976849
chr10	OverlappingPeaks	1685501	1686049
chr10	OverlappingPeaks	2053301	2053649
chr10	OverlappingPeaks	2274651	2275099
chr10	OverlappingPeaks	2775501	2775749
chr10	OverlappingPeaks	3006651	3007299
chr10	OverlappingPeaks	4183651	4184099
chr10	OverlappingPeaks	6755201	6755449
chr10	OverlappingPeaks	6755701	6755999
chr10	OverlappingPeaks	8877851	8877949
chr10	OverlappingPeaks	14707901	14708299
chr10	OverlappingPeaks	14922251	14922499
chr10	OverlappingPeaks	16161451	16161799
chr10	OverlappingPeaks	16654201	16654849
chr10	OverlappingPeaks	16712201	16712999
chr10	OverlappingPeaks	19110901	19111549
chr10	OverlappingPeaks	20179951	20180149
chr10	OverlappingPeaks	23460201	23460699
chr10	OverlappingPeaks	23805501	23805849
chr10	OverlappingPeaks	24115251	24115799
chr10	OverlappingPeaks	25462951	25464049
chr10	OverlappingPeaks	25464501	25465249
chr10	OverlappingPeaks	26504951	26505499
chr10	OverlappingPeaks	26656551	26657199
chr10	OverlappingPeaks	29976751	29977049
chr10	OverlappingPeaks	31188051	31188199
chr10	OverlappingPeaks	35310651	35310799
chr10	OverlappingPeaks	37877651	37877799
chr10	OverlappingPeaks	38719251	38719449
chr10	OverlappingPeaks	38777901	38778299
chr10	OverlappingPeaks	38804251	38804549
chr10	OverlappingPeaks	38886851	38887099
chr10	OverlappingPeaks	39078151	39078349
chr10	OverlappingPeaks	39078751	39078949
chr10	OverlappingPeaks	39083701	39083999
chr10	OverlappingPeaks	39101951	39102249
chr10	OverlappingPeaks	39128601	39128849
chr10	OverlappingPeaks	39138801	39139149
chr10	OverlappingPeaks	39140051	39140499
chr10	OverlappingPeaks	39149651	39149999
chr10	OverlappingPeaks	39151151	39151349
chr10	OverlappingPeaks	39152851	39153149
chr10	OverlappingPeaks	42360501	42360949
chr10	OverlappingPeaks	42380001	42380499
chr10	OverlappingPeaks	42385251	42385449
chr10	OverlappingPeaks	42385601	42385799
chr10	OverlappingPeaks	42390601	42391099
chr10	OverlappingPeaks	42391651	42392099
chr10	OverlappingPeaks	42394651	42394999
chr10	OverlappingPeaks	42395801	42396199
chr10	OverlappingPeaks	42398101	42398399
chr10	OverlappingPeaks	42399301	42399649
chr10	OverlappingPeaks	42399901	42400899
chr10	OverlappingPeaks	42408051	42408299
chr10	OverlappingPeaks	42418301	42418499
chr10	OverlappingPeaks	42534851	42535049
chr10	OverlappingPeaks	42535551	42535749
chr10	OverlappingPeaks	42596901	42597149
chr10	OverlappingPeaks	42599651	42600399
chr10	OverlappingPeaks	43589051	43589199
chr10	OverlappingPeaks	43778151	43778949
chr10	OverlappingPeaks	43779751	43780299
chr10	OverlappingPeaks	49932251	49932499
chr10	OverlappingPeaks	50605451	50605549
chr10	OverlappingPeaks	50605651	50606699
chr10	OverlappingPeaks	50814701	50815649
chr10	OverlappingPeaks	50970201	50971099
chr10	OverlappingPeaks	53438801	53438999
chr10	OverlappingPeaks	59381201	59381599
chr10	OverlappingPeaks	59908601	59909199
chr10	OverlappingPeaks	59935451	59936199
chr10	OverlappingPeaks	60936701	60937549
chr10	OverlappingPeaks	61024701	61025349
chr10	OverlappingPeaks	64565651	64565799
chr10	OverlappingPeaks	66346651	66347599
chr10	OverlappingPeaks	69541051	69541149
chr10	OverlappingPeaks	71327351	71328049
chr10	OverlappingPeaks	72075651	72075949
chr10	OverlappingPeaks	73337901	73338149
chr10	OverlappingPeaks	73341701	73342249
chr10	OverlappingPeaks	73554901	73555549
chr10	OverlappingPeaks	73555701	73555799
chr10	OverlappingPeaks	75167301	75167649
chr10	OverlappingPeaks	77777051	77777499
chr10	OverlappingPeaks	79088001	79088599
chr10	OverlappingPeaks	79398301	79398499
chr10	OverlappingPeaks	79439901	79440149
chr10	OverlappingPeaks	83737851	83738449
chr10	OverlappingPeaks	84224301	84224549
chr10	OverlappingPeaks	85713951	85714349
chr10	OverlappingPeaks	85947001	85947149
chr10	OverlappingPeaks	85984351	85984899
chr10	OverlappingPeaks	86051001	86051599
chr10	OverlappingPeaks	87963201	87963799
chr10	OverlappingPeaks	88066301	88067099
chr10	OverlappingPeaks	88313351	88313799
chr10	OverlappingPeaks	89682101	89682349
chr10	OverlappingPeaks	91137951	91138099
chr10	OverlappingPeaks	92112051	92112399
chr10	OverlappingPeaks	92381301	92381799
chr10	OverlappingPeaks	92887101	92887549
chr10	OverlappingPeaks	94147001	94147599
chr10	OverlappingPeaks	95177051	95177349
chr10	OverlappingPeaks	95826101	95826599
chr10	OverlappingPeaks	97151651	97152149
chr10	OverlappingPeaks	97171451	97171799
chr10	OverlappingPeaks	98255951	98256449
chr10	OverlappingPeaks	98561201	98561299
chr10	OverlappingPeaks	98841301	98842099
chr10	OverlappingPeaks	99609601	99610249
chr10	OverlappingPeaks	99720201	99720649
chr10	OverlappingPeaks	99751551	99752299
chr10	OverlappingPeaks	99759351	99759549
chr10	OverlappingPeaks	99815301	99816099
chr10	OverlappingPeaks	99834001	99834549
chr10	OverlappingPeaks	99847051	99847499
chr10	OverlappingPeaks	100059001	100059499
chr10	OverlappingPeaks	100073451	100073649
chr10	OverlappingPeaks	101090951	101091349
chr10	OverlappingPeaks	101189351	101189599
chr10	OverlappingPeaks	102084851	102085399
chr10	OverlappingPeaks	102440301	102440999
chr10	OverlappingPeaks	102840651	102841249
chr10	OverlappingPeaks	103600951	103601249
chr10	OverlappingPeaks	103800001	103800549
chr10	OverlappingPeaks	104121401	104121899
chr10	OverlappingPeaks	104178901	104179749
chr10	OverlappingPeaks	104179951	104180249
chr10	OverlappingPeaks	104221501	104221899
chr10	OverlappingPeaks	105025251	105026349
chr10	OverlappingPeaks	105038301	105039249
chr10	OverlappingPeaks	106307801	106308299
chr10	OverlappingPeaks	106510051	106510399
chr10	OverlappingPeaks	106584001	106584799
chr10	OverlappingPeaks	108904201	108904699
chr10	OverlappingPeaks	110729701	110730399
chr10	OverlappingPeaks	111400851	111400949
chr10	OverlappingPeaks	112120601	112120899
chr10	OverlappingPeaks	112991551	112991899
chr10	OverlappingPeaks	112993051	112993649
chr10	OverlappingPeaks	113271451	113272249
chr10	OverlappingPeaks	113499101	113499499
chr10	OverlappingPeaks	114227451	114227799
chr10	OverlappingPeaks	115336351	115337099
chr10	OverlappingPeaks	117906001	117906149
chr10	OverlappingPeaks	117943001	117943649
chr10	OverlappingPeaks	118792001	118792099
chr10	OverlappingPeaks	120353951	120354449
chr10	OverlappingPeaks	120355101	120356199
chr10	OverlappingPeaks	121890551	121891099
chr10	OverlappingPeaks	122273501	122274049
chr10	OverlappingPeaks	122448451	122448799
chr10	OverlappingPeaks	124545701	124546399
chr10	OverlappingPeaks	124670851	124671949
chr10	OverlappingPeaks	124853051	124853349
chr10	OverlappingPeaks	125374201	125374999
chr10	OverlappingPeaks	125418801	125419599
chr10	OverlappingPeaks	125425951	125426049
chr10	OverlappingPeaks	127257401	127257699
chr10	OverlappingPeaks	127615351	127615499
chr10	OverlappingPeaks	128197101	128197449
chr10	OverlappingPeaks	128224801	128225049
chr10	OverlappingPeaks	128915351	128916049
chr10	OverlappingPeaks	128916101	128916149
chr10	OverlappingPeaks	128957001	128957299
chr10	OverlappingPeaks	129283501	129283699
chr10	OverlappingPeaks	129355151	129355749
chr10	OverlappingPeaks	129398801	129399249
chr10	OverlappingPeaks	129911351	129911599
chr10	OverlappingPeaks	132535751	132536499
chr10	OverlappingPeaks	132632451	132632849
chr10	OverlappingPeaks	132721851	132723049
chr10	OverlappingPeaks	133109051	133109499
chr10	OverlappingPeaks	133152401	133153199
chr10	OverlappingPeaks	133223901	133224449
chr10	OverlappingPeaks	133767551	133767699
chr10	OverlappingPeaks	133867951	133868499
chr10	OverlappingPeaks	134007551	134008199
chr10	OverlappingPeaks	134107951	134108599
chr10	OverlappingPeaks	134798201	134798499
chr10	OverlappingPeaks	134893401	134893999
chr11	OverlappingPeaks	280201	280549
chr11	OverlappingPeaks	1260001	1260649
chr11	OverlappingPeaks	1422751	1423299
chr11	OverlappingPeaks	1443751	1444049
chr11	OverlappingPeaks	1472151	1472649
chr11	OverlappingPeaks	7098151	7098749
chr11	OverlappingPeaks	7293701	7293899
chr11	OverlappingPeaks	8029951	8030149
chr11	OverlappingPeaks	8189301	8189799
chr11	OverlappingPeaks	8424801	8425299
chr11	OverlappingPeaks	10400501	10400999
chr11	OverlappingPeaks	10530751	10531199
chr11	OverlappingPeaks	11388301	11388849
chr11	OverlappingPeaks	13310701	13311049
chr11	OverlappingPeaks	17499451	17500049
chr11	OverlappingPeaks	17756401	17756949
chr11	OverlappingPeaks	17989801	17990049
chr11	OverlappingPeaks	18132551	18132999
chr11	OverlappingPeaks	18857951	18858349
chr11	OverlappingPeaks	19040451	19040899
chr11	OverlappingPeaks	19366301	19366499
chr11	OverlappingPeaks	19787951	19788049
chr11	OverlappingPeaks	20180151	20180849
chr11	OverlappingPeaks	20621251	20621749
chr11	OverlappingPeaks	20875801	20876199
chr11	OverlappingPeaks	20995501	20995899
chr11	OverlappingPeaks	21407301	21407549
chr11	OverlappingPeaks	21644651	21644949
chr11	OverlappingPeaks	22359101	22359549
chr11	OverlappingPeaks	27671451	27671699
chr11	OverlappingPeaks	27740751	27741099
chr11	OverlappingPeaks	27741951	27742499
chr11	OverlappingPeaks	28441851	28441949
chr11	OverlappingPeaks	32008951	32009299
chr11	OverlappingPeaks	32219601	32219899
chr11	OverlappingPeaks	33522351	33523049
chr11	OverlappingPeaks	33609601	33610049
chr11	OverlappingPeaks	35745451	35745799
chr11	OverlappingPeaks	36127801	36128049
chr11	OverlappingPeaks	43218651	43219349
chr11	OverlappingPeaks	43236001	43236399
chr11	OverlappingPeaks	43598401	43599099
chr11	OverlappingPeaks	44134151	44134399
chr11	OverlappingPeaks	45119251	45120049
chr11	OverlappingPeaks	45565351	45565799
chr11	OverlappingPeaks	45601801	45602699
chr11	OverlappingPeaks	45906651	45907349
chr11	OverlappingPeaks	45920801	45921299
chr11	OverlappingPeaks	46413701	46414699
chr11	OverlappingPeaks	47294201	47294649
chr11	OverlappingPeaks	48774451	48774749
chr11	OverlappingPeaks	48804951	48805199
chr11	OverlappingPeaks	48953351	48953549
chr11	OverlappingPeaks	49069751	49070149
chr11	OverlappingPeaks	49583901	49584149
chr11	OverlappingPeaks	50730751	50730949
chr11	OverlappingPeaks	50778351	50778549
chr11	OverlappingPeaks	51568751	51569299
chr11	OverlappingPeaks	51579551	51579849
chr11	OverlappingPeaks	51583951	51584349
chr11	OverlappingPeaks	51590351	51590749
chr11	OverlappingPeaks	55640201	55640399
chr11	OverlappingPeaks	57146951	57147599
chr11	OverlappingPeaks	57222901	57222999
chr11	OverlappingPeaks	57652701	57653449
chr11	OverlappingPeaks	61075001	61075199
chr11	OverlappingPeaks	61334451	61335349
chr11	OverlappingPeaks	61961351	61961849
chr11	OverlappingPeaks	62012551	62013149
chr11	OverlappingPeaks	62062951	62063449
chr11	OverlappingPeaks	62747601	62748149
chr11	OverlappingPeaks	63360401	63360849
chr11	OverlappingPeaks	63659851	63659949
chr11	OverlappingPeaks	64405151	64405449
chr11	OverlappingPeaks	64544901	64545249
chr11	OverlappingPeaks	64745101	64745549
chr11	OverlappingPeaks	64770751	64771199
chr11	OverlappingPeaks	65121451	65122049
chr11	OverlappingPeaks	65486701	65486949
chr11	OverlappingPeaks	66056851	66057599
chr11	OverlappingPeaks	66185601	66186999
chr11	OverlappingPeaks	66188851	66189949
chr11	OverlappingPeaks	66190001	66190449
chr11	OverlappingPeaks	67614001	67614099
chr11	OverlappingPeaks	67976551	67976999
chr11	OverlappingPeaks	70426401	70426949
chr11	OverlappingPeaks	70496101	70497049
chr11	OverlappingPeaks	72323601	72324049
chr11	OverlappingPeaks	72384651	72384949
chr11	OverlappingPeaks	72387851	72388249
chr11	OverlappingPeaks	74128851	74129249
chr11	OverlappingPeaks	74217901	74218249
chr11	OverlappingPeaks	74855501	74855749
chr11	OverlappingPeaks	74925251	74925949
chr11	OverlappingPeaks	74944501	74945199
chr11	OverlappingPeaks	76434951	76435699
chr11	OverlappingPeaks	77490951	77491349
chr11	OverlappingPeaks	78395401	78395899
chr11	OverlappingPeaks	78479351	78479799
chr11	OverlappingPeaks	78493851	78494149
chr11	OverlappingPeaks	78571951	78572499
chr11	OverlappingPeaks	79026301	79026949
chr11	OverlappingPeaks	81804001	81804299
chr11	OverlappingPeaks	83005351	83005649
chr11	OverlappingPeaks	84425251	84425749
chr11	OverlappingPeaks	85194951	85195049
chr11	OverlappingPeaks	85195251	85195399
chr11	OverlappingPeaks	87539401	87539599
chr11	OverlappingPeaks	88437651	88438099
chr11	OverlappingPeaks	88795001	88795399
chr11	OverlappingPeaks	88796001	88796299
chr11	OverlappingPeaks	89784901	89785349
chr11	OverlappingPeaks	89785601	89785699
chr11	OverlappingPeaks	92289551	92290049
chr11	OverlappingPeaks	92534801	92535199
chr11	OverlappingPeaks	92931401	92931749
chr11	OverlappingPeaks	93506201	93506499
chr11	OverlappingPeaks	93951401	93951949
chr11	OverlappingPeaks	94014501	94014949
chr11	OverlappingPeaks	94321701	94321799
chr11	OverlappingPeaks	96894101	96894199
chr11	OverlappingPeaks	100999801	101000049
chr11	OverlappingPeaks	105543751	105544349
chr11	OverlappingPeaks	106889651	106890249
chr11	OverlappingPeaks	107799001	107799699
chr11	OverlappingPeaks	107874501	107874649
chr11	OverlappingPeaks	109295551	109296099
chr11	OverlappingPeaks	109512201	109512699
chr11	OverlappingPeaks	111536501	111536899
chr11	OverlappingPeaks	112604851	112605349
chr11	OverlappingPeaks	113023251	113023699
chr11	OverlappingPeaks	113344701	113346299
chr11	OverlappingPeaks	113509151	113509349
chr11	OverlappingPeaks	113861651	113862349
chr11	OverlappingPeaks	113862401	113862599
chr11	OverlappingPeaks	114068651	114068949
chr11	OverlappingPeaks	116249901	116250849
chr11	OverlappingPeaks	116476101	116476749
chr11	OverlappingPeaks	117467551	117468299
chr11	OverlappingPeaks	118305451	118305849
chr11	OverlappingPeaks	118713201	118713349
chr11	OverlappingPeaks	119364401	119364949
chr11	OverlappingPeaks	119389451	119389999
chr11	OverlappingPeaks	119644701	119645499
chr11	OverlappingPeaks	120523651	120524149
chr11	OverlappingPeaks	120725801	120725999
chr11	OverlappingPeaks	120771401	120771799
chr11	OverlappingPeaks	120953301	120953799
chr11	OverlappingPeaks	122852251	122853099
chr11	OverlappingPeaks	123524351	123525199
chr11	OverlappingPeaks	123525251	123525349
chr11	OverlappingPeaks	123792301	123792499
chr11	OverlappingPeaks	124482801	124483049
chr11	OverlappingPeaks	124733651	124734099
chr11	OverlappingPeaks	125669801	125669899
chr11	OverlappingPeaks	125773251	125773849
chr11	OverlappingPeaks	126380501	126380899
chr11	OverlappingPeaks	126414351	126414849
chr11	OverlappingPeaks	126416151	126416449
chr11	OverlappingPeaks	126430951	126431699
chr11	OverlappingPeaks	126808651	126808999
chr11	OverlappingPeaks	126968401	126968949
chr11	OverlappingPeaks	127173651	127173849
chr11	OverlappingPeaks	128234901	128235399
chr11	OverlappingPeaks	129147251	129147699
chr11	OverlappingPeaks	129835201	129835599
chr11	OverlappingPeaks	130935401	130935599
chr11	OverlappingPeaks	131821301	131821399
chr11	OverlappingPeaks	132046801	132047549
chr11	OverlappingPeaks	133175901	133176299
chr11	OverlappingPeaks	133193351	133193599
chr11	OverlappingPeaks	133664151	133664399
chr11	OverlappingPeaks	133816951	133817649
chr11	OverlappingPeaks	133837851	133838649
chr11	OverlappingPeaks	134288201	134288799
chr11	OverlappingPeaks	134346201	134346949
chr11	OverlappingPeaks	134537601	134537699
chr11	OverlappingPeaks	134556301	134556699
chr11	OverlappingPeaks	134897201	134897799
chr12	OverlappingPeaks	175901	176699
chr12	OverlappingPeaks	230901	231099
chr12	OverlappingPeaks	1343351	1343599
chr12	OverlappingPeaks	1519951	1520349
chr12	OverlappingPeaks	1523301	1523399
chr12	OverlappingPeaks	1939901	1940899
chr12	OverlappingPeaks	2861501	2862849
chr12	OverlappingPeaks	3441301	3441799
chr12	OverlappingPeaks	3601151	3602049
chr12	OverlappingPeaks	4860801	4861149
chr12	OverlappingPeaks	5046851	5046999
chr12	OverlappingPeaks	8167451	8167949
chr12	OverlappingPeaks	11653201	11654049
chr12	OverlappingPeaks	11695701	11695799
chr12	OverlappingPeaks	12025101	12025349
chr12	OverlappingPeaks	12837451	12838249
chr12	OverlappingPeaks	13954551	13954699
chr12	OverlappingPeaks	15476551	15476799
chr12	OverlappingPeaks	15588501	15588899
chr12	OverlappingPeaks	16942201	16942749
chr12	OverlappingPeaks	18935751	18936049
chr12	OverlappingPeaks	21659001	21659099
chr12	OverlappingPeaks	21962901	21963149
chr12	OverlappingPeaks	22199501	22199899
chr12	OverlappingPeaks	23154501	23154749
chr12	OverlappingPeaks	24802151	24802399
chr12	OverlappingPeaks	26272251	26272549
chr12	OverlappingPeaks	26434501	26434599
chr12	OverlappingPeaks	27604401	27604599
chr12	OverlappingPeaks	28049501	28049749
chr12	OverlappingPeaks	28128651	28129099
chr12	OverlappingPeaks	29104951	29105149
chr12	OverlappingPeaks	29383851	29383999
chr12	OverlappingPeaks	29937051	29937499
chr12	OverlappingPeaks	30149951	30150199
chr12	OverlappingPeaks	33368451	33368549
chr12	OverlappingPeaks	34831701	34831949
chr12	OverlappingPeaks	34841401	34841499
chr12	OverlappingPeaks	34847201	34847299
chr12	OverlappingPeaks	37990051	37990349
chr12	OverlappingPeaks	38120751	38120949
chr12	OverlappingPeaks	41124251	41124449
chr12	OverlappingPeaks	44835251	44835499
chr12	OverlappingPeaks	44878801	44878999
chr12	OverlappingPeaks	45270451	45271199
chr12	OverlappingPeaks	46188201	46188599
chr12	OverlappingPeaks	46732951	46733199
chr12	OverlappingPeaks	47928401	47928949
chr12	OverlappingPeaks	50236251	50236549
chr12	OverlappingPeaks	50473601	50473999
chr12	OverlappingPeaks	50760051	50760099
chr12	OverlappingPeaks	51987001	51987649
chr12	OverlappingPeaks	52134301	52134699
chr12	OverlappingPeaks	52435401	52435799
chr12	OverlappingPeaks	52472151	52472299
chr12	OverlappingPeaks	52609901	52610149
chr12	OverlappingPeaks	52695101	52695449
chr12	OverlappingPeaks	53134851	53135699
chr12	OverlappingPeaks	53194551	53194999
chr12	OverlappingPeaks	53442701	53442949
chr12	OverlappingPeaks	54496001	54496399
chr12	OverlappingPeaks	54942701	54942899
chr12	OverlappingPeaks	55413501	55414149
chr12	OverlappingPeaks	56618751	56619099
chr12	OverlappingPeaks	57443501	57444049
chr12	OverlappingPeaks	57950201	57950499
chr12	OverlappingPeaks	58121001	58121299
chr12	OverlappingPeaks	58121451	58121749
chr12	OverlappingPeaks	58154051	58154649
chr12	OverlappingPeaks	65063951	65064149
chr12	OverlappingPeaks	65218951	65219349
chr12	OverlappingPeaks	65219501	65220649
chr12	OverlappingPeaks	65399451	65399849
chr12	OverlappingPeaks	65895801	65896249
chr12	OverlappingPeaks	67242651	67243099
chr12	OverlappingPeaks	67587101	67588049
chr12	OverlappingPeaks	70422751	70423049
chr12	OverlappingPeaks	71313301	71313849
chr12	OverlappingPeaks	71833751	71834099
chr12	OverlappingPeaks	72332401	72332899
chr12	OverlappingPeaks	72374951	72375349
chr12	OverlappingPeaks	75602901	75603749
chr12	OverlappingPeaks	77527151	77527949
chr12	OverlappingPeaks	78398901	78399399
chr12	OverlappingPeaks	81694301	81694599
chr12	OverlappingPeaks	81744101	81744449
chr12	OverlappingPeaks	88154701	88155099
chr12	OverlappingPeaks	89758451	89758749
chr12	OverlappingPeaks	89926801	89927599
chr12	OverlappingPeaks	92174951	92175249
chr12	OverlappingPeaks	95273151	95273849
chr12	OverlappingPeaks	97294951	97295299
chr12	OverlappingPeaks	97716251	97716499
chr12	OverlappingPeaks	98690201	98690999
chr12	OverlappingPeaks	98691351	98691649
chr12	OverlappingPeaks	99290751	99291199
chr12	OverlappingPeaks	99294901	99295399
chr12	OverlappingPeaks	100932901	100933499
chr12	OverlappingPeaks	101220001	101220599
chr12	OverlappingPeaks	103200401	103200799
chr12	OverlappingPeaks	103218001	103219099
chr12	OverlappingPeaks	103227701	103228449
chr12	OverlappingPeaks	103410201	103410549
chr12	OverlappingPeaks	105599501	105599749
chr12	OverlappingPeaks	106975251	106975649
chr12	OverlappingPeaks	108169001	108169349
chr12	OverlappingPeaks	108350051	108350449
chr12	OverlappingPeaks	108398151	108398749
chr12	OverlappingPeaks	108588351	108588849
chr12	OverlappingPeaks	108591801	108592199
chr12	OverlappingPeaks	108608201	108608999
chr12	OverlappingPeaks	108661251	108661699
chr12	OverlappingPeaks	108775601	108776499
chr12	OverlappingPeaks	108797701	108798149
chr12	OverlappingPeaks	108861701	108862699
chr12	OverlappingPeaks	109283951	109284549
chr12	OverlappingPeaks	109458451	109459099
chr12	OverlappingPeaks	109696751	109697099
chr12	OverlappingPeaks	109746951	109747249
chr12	OverlappingPeaks	110174401	110174949
chr12	OverlappingPeaks	111649751	111650599
chr12	OverlappingPeaks	113101951	113102899
chr12	OverlappingPeaks	113228901	113229849
chr12	OverlappingPeaks	113250351	113250849
chr12	OverlappingPeaks	113306051	113306749
chr12	OverlappingPeaks	113330751	113330999
chr12	OverlappingPeaks	113503001	113503449
chr12	OverlappingPeaks	113796351	113796649
chr12	OverlappingPeaks	113917651	113918499
chr12	OverlappingPeaks	114039051	114039149
chr12	OverlappingPeaks	114039201	114039949
chr12	OverlappingPeaks	114686351	114686799
chr12	OverlappingPeaks	115487401	115487849
chr12	OverlappingPeaks	117295801	117296299
chr12	OverlappingPeaks	118547001	118547199
chr12	OverlappingPeaks	118869801	118870349
chr12	OverlappingPeaks	119070351	119070599
chr12	OverlappingPeaks	119070751	119071499
chr12	OverlappingPeaks	119082751	119083549
chr12	OverlappingPeaks	119195201	119195899
chr12	OverlappingPeaks	119304001	119304649
chr12	OverlappingPeaks	119360151	119360699
chr12	OverlappingPeaks	119419151	119420049
chr12	OverlappingPeaks	119498751	119499499
chr12	OverlappingPeaks	119646351	119646599
chr12	OverlappingPeaks	119950151	119950349
chr12	OverlappingPeaks	119950451	119951249
chr12	OverlappingPeaks	119966001	119966449
chr12	OverlappingPeaks	120427201	120428049
chr12	OverlappingPeaks	121078951	121079599
chr12	OverlappingPeaks	122710751	122711299
chr12	OverlappingPeaks	124069351	124069599
chr12	OverlappingPeaks	125180451	125180799
chr12	OverlappingPeaks	125679551	125679949
chr12	OverlappingPeaks	125748001	125748299
chr12	OverlappingPeaks	125865901	125866399
chr12	OverlappingPeaks	126002601	126003049
chr12	OverlappingPeaks	127054351	127054599
chr12	OverlappingPeaks	127166201	127166649
chr12	OverlappingPeaks	127650801	127650899
chr12	OverlappingPeaks	127874251	127874949
chr12	OverlappingPeaks	129094301	129094799
chr12	OverlappingPeaks	129534201	129534349
chr12	OverlappingPeaks	129534401	129534899
chr12	OverlappingPeaks	129604101	129604449
chr12	OverlappingPeaks	129796651	129796899
chr12	OverlappingPeaks	130946451	130946749
chr12	OverlappingPeaks	131011301	131011799
chr12	OverlappingPeaks	131037051	131037599
chr12	OverlappingPeaks	131795801	131796049
chr12	OverlappingPeaks	131874851	131875399
chr12	OverlappingPeaks	132102751	132103249
chr12	OverlappingPeaks	132131151	132131449
chr12	OverlappingPeaks	132905501	132906149
chr12	OverlappingPeaks	133023601	133023799
chr13	OverlappingPeaks	19315801	19316249
chr13	OverlappingPeaks	26068051	26068449
chr13	OverlappingPeaks	26833901	26833999
chr13	OverlappingPeaks	27103551	27104149
chr13	OverlappingPeaks	27441451	27442249
chr13	OverlappingPeaks	27447051	27447449
chr13	OverlappingPeaks	27843251	27843549
chr13	OverlappingPeaks	28033801	28034049
chr13	OverlappingPeaks	28366201	28366949
chr13	OverlappingPeaks	29425701	29425849
chr13	OverlappingPeaks	35487151	35487699
chr13	OverlappingPeaks	35500601	35501099
chr13	OverlappingPeaks	36631201	36631599
chr13	OverlappingPeaks	40825701	40825899
chr13	OverlappingPeaks	44318751	44319249
chr13	OverlappingPeaks	44360101	44360649
chr13	OverlappingPeaks	44743651	44744049
chr13	OverlappingPeaks	46170051	46170499
chr13	OverlappingPeaks	49466651	49466799
chr13	OverlappingPeaks	51841801	51841999
chr13	OverlappingPeaks	53421051	53421749
chr13	OverlappingPeaks	53424451	53425249
chr13	OverlappingPeaks	53542201	53542599
chr13	OverlappingPeaks	53775051	53775649
chr13	OverlappingPeaks	53828601	53829099
chr13	OverlappingPeaks	56206601	56206849
chr13	OverlappingPeaks	57839101	57839399
chr13	OverlappingPeaks	63157751	63157849
chr13	OverlappingPeaks	65499301	65499349
chr13	OverlappingPeaks	65499401	65499899
chr13	OverlappingPeaks	77206801	77207249
chr13	OverlappingPeaks	77528701	77529099
chr13	OverlappingPeaks	78137251	78137799
chr13	OverlappingPeaks	79163301	79163849
chr13	OverlappingPeaks	79404751	79404849
chr13	OverlappingPeaks	84456001	84456549
chr13	OverlappingPeaks	85244401	85244749
chr13	OverlappingPeaks	88150901	88151349
chr13	OverlappingPeaks	91710301	91710649
chr13	OverlappingPeaks	92050651	92050849
chr13	OverlappingPeaks	93211451	93211699
chr13	OverlappingPeaks	93310651	93310799
chr13	OverlappingPeaks	94342151	94343099
chr13	OverlappingPeaks	94933051	94933499
chr13	OverlappingPeaks	95203751	95204049
chr13	OverlappingPeaks	95570051	95570449
chr13	OverlappingPeaks	98405601	98405899
chr13	OverlappingPeaks	100056351	100056549
chr13	OverlappingPeaks	100448151	100449299
chr13	OverlappingPeaks	100836501	100836749
chr13	OverlappingPeaks	102100201	102100349
chr13	OverlappingPeaks	102571701	102572399
chr13	OverlappingPeaks	102588251	102588549
chr13	OverlappingPeaks	102640351	102640949
chr13	OverlappingPeaks	102875101	102875399
chr13	OverlappingPeaks	103057901	103058549
chr13	OverlappingPeaks	103220251	103220599
chr13	OverlappingPeaks	104038701	104039099
chr13	OverlappingPeaks	105336151	105336449
chr13	OverlappingPeaks	108170551	108171099
chr13	OverlappingPeaks	108516601	108517699
chr13	OverlappingPeaks	108518301	108518549
chr13	OverlappingPeaks	108518651	108519049
chr13	OverlappingPeaks	109815551	109815699
chr13	OverlappingPeaks	110457001	110457399
chr13	OverlappingPeaks	110919301	110919849
chr13	OverlappingPeaks	111913701	111913999
chr13	OverlappingPeaks	114480001	114480999
chr14	OverlappingPeaks	19004151	19004399
chr14	OverlappingPeaks	19012651	19012799
chr14	OverlappingPeaks	19013001	19013249
chr14	OverlappingPeaks	19869601	19869699
chr14	OverlappingPeaks	20659651	20659849
chr14	OverlappingPeaks	21100201	21100599
chr14	OverlappingPeaks	21323851	21324099
chr14	OverlappingPeaks	21563551	21563999
chr14	OverlappingPeaks	22938951	22939349
chr14	OverlappingPeaks	23193001	23193399
chr14	OverlappingPeaks	23950501	23951149
chr14	OverlappingPeaks	24521351	24522049
chr14	OverlappingPeaks	24982051	24982649
chr14	OverlappingPeaks	26913651	26913749
chr14	OverlappingPeaks	26913901	26914449
chr14	OverlappingPeaks	28712801	28713199
chr14	OverlappingPeaks	30194251	30194649
chr14	OverlappingPeaks	30997351	30997649
chr14	OverlappingPeaks	33394601	33395099
chr14	OverlappingPeaks	33679451	33679949
chr14	OverlappingPeaks	34867251	34867549
chr14	OverlappingPeaks	35939951	35940349
chr14	OverlappingPeaks	36003901	36004949
chr14	OverlappingPeaks	41458501	41458849
chr14	OverlappingPeaks	41754301	41754849
chr14	OverlappingPeaks	45350151	45350249
chr14	OverlappingPeaks	46517401	46517749
chr14	OverlappingPeaks	49539951	49540449
chr14	OverlappingPeaks	49770601	49771499
chr14	OverlappingPeaks	50056251	50056449
chr14	OverlappingPeaks	50918701	50918899
chr14	OverlappingPeaks	51027101	51027549
chr14	OverlappingPeaks	51561151	51562099
chr14	OverlappingPeaks	52247451	52247899
chr14	OverlappingPeaks	55016651	55017049
chr14	OverlappingPeaks	56023901	56024149
chr14	OverlappingPeaks	57190201	57190499
chr14	OverlappingPeaks	57254251	57254599
chr14	OverlappingPeaks	58043151	58043499
chr14	OverlappingPeaks	58331901	58332899
chr14	OverlappingPeaks	59263601	59264049
chr14	OverlappingPeaks	60975501	60976049
chr14	OverlappingPeaks	61447901	61448149
chr14	OverlappingPeaks	63512001	63512699
chr14	OverlappingPeaks	63630951	63631099
chr14	OverlappingPeaks	63879651	63880199
chr14	OverlappingPeaks	66976601	66976999
chr14	OverlappingPeaks	68066501	68066649
chr14	OverlappingPeaks	70034351	70034549
chr14	OverlappingPeaks	70503451	70503749
chr14	OverlappingPeaks	70519651	70520199
chr14	OverlappingPeaks	71271251	71271649
chr14	OverlappingPeaks	74892301	74893049
chr14	OverlappingPeaks	74904351	74904799
chr14	OverlappingPeaks	75014301	75014599
chr14	OverlappingPeaks	75127651	75127899
chr14	OverlappingPeaks	75640901	75640999
chr14	OverlappingPeaks	75963351	75963399
chr14	OverlappingPeaks	76599301	76599849
chr14	OverlappingPeaks	77166401	77166599
chr14	OverlappingPeaks	77600051	77600499
chr14	OverlappingPeaks	77675001	77675599
chr14	OverlappingPeaks	77708551	77708649
chr14	OverlappingPeaks	78624351	78624949
chr14	OverlappingPeaks	78865601	78866099
chr14	OverlappingPeaks	78913151	78913549
chr14	OverlappingPeaks	78986151	78986749
chr14	OverlappingPeaks	78996351	78996799
chr14	OverlappingPeaks	79329451	79329949
chr14	OverlappingPeaks	79627951	79628299
chr14	OverlappingPeaks	81899751	81900049
chr14	OverlappingPeaks	81901951	81902449
chr14	OverlappingPeaks	82105751	82106049
chr14	OverlappingPeaks	82541701	82542399
chr14	OverlappingPeaks	82551151	82551549
chr14	OverlappingPeaks	84041701	84041999
chr14	OverlappingPeaks	88006651	88007099
chr14	OverlappingPeaks	88237551	88237799
chr14	OverlappingPeaks	88664151	88664599
chr14	OverlappingPeaks	88782851	88783199
chr14	OverlappingPeaks	88801351	88801949
chr14	OverlappingPeaks	89443801	89444699
chr14	OverlappingPeaks	90961001	90962049
chr14	OverlappingPeaks	93380001	93380999
chr14	OverlappingPeaks	93389451	93390449
chr14	OverlappingPeaks	93897151	93897999
chr14	OverlappingPeaks	94759701	94760099
chr14	OverlappingPeaks	95120451	95120899
chr14	OverlappingPeaks	96089551	96089999
chr14	OverlappingPeaks	96250251	96251099
chr14	OverlappingPeaks	96328501	96329049
chr14	OverlappingPeaks	96401351	96402049
chr14	OverlappingPeaks	96419301	96420199
chr14	OverlappingPeaks	97406301	97406799
chr14	OverlappingPeaks	98047051	98047649
chr14	OverlappingPeaks	99046351	99047099
chr14	OverlappingPeaks	100952701	100953349
chr14	OverlappingPeaks	102605651	102605699
chr14	OverlappingPeaks	103593501	103593699
chr14	OverlappingPeaks	103996701	103997349
chr14	OverlappingPeaks	104097251	104097399
chr14	OverlappingPeaks	104599251	104599699
chr14	OverlappingPeaks	104809001	104809499
chr14	OverlappingPeaks	105070901	105071849
chr14	OverlappingPeaks	105940351	105940649
chr14	OverlappingPeaks	106267151	106267999
chr14	OverlappingPeaks	107161701	107161899
chr15	OverlappingPeaks	20546401	20546849
chr15	OverlappingPeaks	20610951	20611099
chr15	OverlappingPeaks	21193501	21193799
chr15	OverlappingPeaks	22820201	22820449
chr15	OverlappingPeaks	23120301	23120399
chr15	OverlappingPeaks	23172801	23173199
chr15	OverlappingPeaks	23682851	23683199
chr15	OverlappingPeaks	26699001	26699449
chr15	OverlappingPeaks	27016701	27017449
chr15	OverlappingPeaks	27019051	27019499
chr15	OverlappingPeaks	27837501	27837799
chr15	OverlappingPeaks	29269651	29270049
chr15	OverlappingPeaks	29535051	29535449
chr15	OverlappingPeaks	29741301	29741849
chr15	OverlappingPeaks	29943951	29944199
chr15	OverlappingPeaks	31177901	31178449
chr15	OverlappingPeaks	31372901	31373049
chr15	OverlappingPeaks	32162351	32162949
chr15	OverlappingPeaks	33840001	33840749
chr15	OverlappingPeaks	34763151	34763499
chr15	OverlappingPeaks	35045201	35046099
chr15	OverlappingPeaks	35046351	35046449
chr15	OverlappingPeaks	35046601	35046699
chr15	OverlappingPeaks	35987301	35987549
chr15	OverlappingPeaks	36813851	36814299
chr15	OverlappingPeaks	37396751	37397149
chr15	OverlappingPeaks	40650151	40650749
chr15	OverlappingPeaks	41856451	41856649
chr15	OverlappingPeaks	43561051	43561249
chr15	OverlappingPeaks	44086951	44087299
chr15	OverlappingPeaks	46469401	46469849
chr15	OverlappingPeaks	48482851	48483499
chr15	OverlappingPeaks	48623601	48624099
chr15	OverlappingPeaks	51973301	51973999
chr15	OverlappingPeaks	52030801	52031149
chr15	OverlappingPeaks	53075501	53076199
chr15	OverlappingPeaks	53364051	53364899
chr15	OverlappingPeaks	53485301	53485949
chr15	OverlappingPeaks	53602951	53603249
chr15	OverlappingPeaks	53620501	53620999
chr15	OverlappingPeaks	58726751	58726999
chr15	OverlappingPeaks	58816851	58817049
chr15	OverlappingPeaks	59713451	59713899
chr15	OverlappingPeaks	60184951	60185799
chr15	OverlappingPeaks	61467201	61467649
chr15	OverlappingPeaks	61876551	61877049
chr15	OverlappingPeaks	64162501	64163349
chr15	OverlappingPeaks	65623351	65623699
chr15	OverlappingPeaks	65810101	65810249
chr15	OverlappingPeaks	66244401	66245449
chr15	OverlappingPeaks	66245551	66245799
chr15	OverlappingPeaks	66296901	66298199
chr15	OverlappingPeaks	68113201	68113849
chr15	OverlappingPeaks	68116201	68116349
chr15	OverlappingPeaks	68117251	68117899
chr15	OverlappingPeaks	69348801	69349349
chr15	OverlappingPeaks	70265301	70266199
chr15	OverlappingPeaks	70268351	70269499
chr15	OverlappingPeaks	72611301	72611599
chr15	OverlappingPeaks	72611651	72612699
chr15	OverlappingPeaks	73335901	73336249
chr15	OverlappingPeaks	73638701	73639699
chr15	OverlappingPeaks	73683451	73683749
chr15	OverlappingPeaks	73683851	73684099
chr15	OverlappingPeaks	74115151	74115799
chr15	OverlappingPeaks	74125001	74125449
chr15	OverlappingPeaks	74134201	74134399
chr15	OverlappingPeaks	74143701	74144699
chr15	OverlappingPeaks	74557201	74558599
chr15	OverlappingPeaks	74583401	74584549
chr15	OverlappingPeaks	75118751	75119499
chr15	OverlappingPeaks	75280251	75280699
chr15	OverlappingPeaks	75287201	75287999
chr15	OverlappingPeaks	77689101	77689349
chr15	OverlappingPeaks	77994551	77995249
chr15	OverlappingPeaks	78001451	78001799
chr15	OverlappingPeaks	78045551	78046349
chr15	OverlappingPeaks	79391951	79392449
chr15	OverlappingPeaks	79500601	79500899
chr15	OverlappingPeaks	79575151	79575249
chr15	OverlappingPeaks	79575451	79576499
chr15	OverlappingPeaks	80556351	80556949
chr15	OverlappingPeaks	81072301	81073449
chr15	OverlappingPeaks	83331201	83332699
chr15	OverlappingPeaks	83378001	83378799
chr15	OverlappingPeaks	86682051	86682349
chr15	OverlappingPeaks	86871851	86872249
chr15	OverlappingPeaks	86899051	86899449
chr15	OverlappingPeaks	86987751	86988149
chr15	OverlappingPeaks	87233801	87234299
chr15	OverlappingPeaks	87468651	87469049
chr15	OverlappingPeaks	88406401	88406999
chr15	OverlappingPeaks	88709501	88710149
chr15	OverlappingPeaks	89032651	89032749
chr15	OverlappingPeaks	89148501	89149449
chr15	OverlappingPeaks	89201001	89201249
chr15	OverlappingPeaks	89270901	89271099
chr15	OverlappingPeaks	89632201	89632549
chr15	OverlappingPeaks	89904451	89905899
chr15	OverlappingPeaks	89905951	89906199
chr15	OverlappingPeaks	89907751	89908449
chr15	OverlappingPeaks	89959601	89959699
chr15	OverlappingPeaks	89962501	89963399
chr15	OverlappingPeaks	90016101	90016449
chr15	OverlappingPeaks	90304151	90304249
chr15	OverlappingPeaks	91730301	91730999
chr15	OverlappingPeaks	91881901	91882649
chr15	OverlappingPeaks	97642351	97642599
chr15	OverlappingPeaks	98447051	98447549
chr15	OverlappingPeaks	102351101	102351499
chr16	OverlappingPeaks	219951	220499
chr16	OverlappingPeaks	224251	224799
chr16	OverlappingPeaks	750551	751049
chr16	OverlappingPeaks	754551	754699
chr16	OverlappingPeaks	942551	942849
chr16	OverlappingPeaks	1238401	1239349
chr16	OverlappingPeaks	2510151	2510399
chr16	OverlappingPeaks	2723801	2724149
chr16	OverlappingPeaks	2765451	2765849
chr16	OverlappingPeaks	2878001	2878399
chr16	OverlappingPeaks	2911051	2911749
chr16	OverlappingPeaks	3018501	3019349
chr16	OverlappingPeaks	4504601	4504999
chr16	OverlappingPeaks	5008101	5008549
chr16	OverlappingPeaks	5092701	5092849
chr16	OverlappingPeaks	5226501	5226899
chr16	OverlappingPeaks	5278301	5278749
chr16	OverlappingPeaks	5728351	5728899
chr16	OverlappingPeaks	5759851	5760299
chr16	OverlappingPeaks	6066551	6066999
chr16	OverlappingPeaks	6243701	6244249
chr16	OverlappingPeaks	7063751	7064649
chr16	OverlappingPeaks	7232351	7232949
chr16	OverlappingPeaks	7296301	7296999
chr16	OverlappingPeaks	7542051	7542499
chr16	OverlappingPeaks	7741551	7741799
chr16	OverlappingPeaks	7889501	7889949
chr16	OverlappingPeaks	8076151	8076899
chr16	OverlappingPeaks	8396251	8396799
chr16	OverlappingPeaks	8761551	8761699
chr16	OverlappingPeaks	9025551	9026199
chr16	OverlappingPeaks	9133051	9133499
chr16	OverlappingPeaks	9320901	9321099
chr16	OverlappingPeaks	9466051	9466199
chr16	OverlappingPeaks	9496151	9496499
chr16	OverlappingPeaks	9929901	9930799
chr16	OverlappingPeaks	10277101	10277449
chr16	OverlappingPeaks	10989001	10989749
chr16	OverlappingPeaks	11743501	11743749
chr16	OverlappingPeaks	11743801	11744499
chr16	OverlappingPeaks	12293351	12293849
chr16	OverlappingPeaks	12362501	12362849
chr16	OverlappingPeaks	12629501	12630049
chr16	OverlappingPeaks	12755401	12756099
chr16	OverlappingPeaks	13021501	13021699
chr16	OverlappingPeaks	13130101	13130899
chr16	OverlappingPeaks	13385751	13386249
chr16	OverlappingPeaks	13564901	13565249
chr16	OverlappingPeaks	14549551	14549649
chr16	OverlappingPeaks	14580751	14580999
chr16	OverlappingPeaks	15695001	15695399
chr16	OverlappingPeaks	15859751	15859949
chr16	OverlappingPeaks	16708401	16708699
chr16	OverlappingPeaks	16891051	16891499
chr16	OverlappingPeaks	17132301	17132599
chr16	OverlappingPeaks	17177801	17178399
chr16	OverlappingPeaks	17232651	17233299
chr16	OverlappingPeaks	17243551	17244199
chr16	OverlappingPeaks	17259951	17260399
chr16	OverlappingPeaks	17272001	17272499
chr16	OverlappingPeaks	17466301	17466649
chr16	OverlappingPeaks	17656401	17656699
chr16	OverlappingPeaks	17877851	17878599
chr16	OverlappingPeaks	18133851	18134199
chr16	OverlappingPeaks	18750201	18750349
chr16	OverlappingPeaks	19318651	19319399
chr16	OverlappingPeaks	20034301	20034949
chr16	OverlappingPeaks	20283251	20283699
chr16	OverlappingPeaks	20435551	20435949
chr16	OverlappingPeaks	20480301	20480499
chr16	OverlappingPeaks	20567001	20567299
chr16	OverlappingPeaks	20610101	20610799
chr16	OverlappingPeaks	21178001	21178249
chr16	OverlappingPeaks	21696251	21696749
chr16	OverlappingPeaks	22018751	22019099
chr16	OverlappingPeaks	22380651	22380899
chr16	OverlappingPeaks	22652151	22653249
chr16	OverlappingPeaks	22824251	22824949
chr16	OverlappingPeaks	22900051	22900549
chr16	OverlappingPeaks	23038001	23038549
chr16	OverlappingPeaks	23185901	23186399
chr16	OverlappingPeaks	23985401	23985999
chr16	OverlappingPeaks	24189601	24190299
chr16	OverlappingPeaks	24267051	24267849
chr16	OverlappingPeaks	24869501	24870249
chr16	OverlappingPeaks	24911551	24911949
chr16	OverlappingPeaks	25275901	25276399
chr16	OverlappingPeaks	25512901	25513249
chr16	OverlappingPeaks	25758301	25758999
chr16	OverlappingPeaks	26328401	26328949
chr16	OverlappingPeaks	26408101	26408699
chr16	OverlappingPeaks	26612201	26612299
chr16	OverlappingPeaks	26773951	26774299
chr16	OverlappingPeaks	26963301	26963699
chr16	OverlappingPeaks	27807101	27808299
chr16	OverlappingPeaks	27932451	27932899
chr16	OverlappingPeaks	27933701	27934199
chr16	OverlappingPeaks	28099301	28099599
chr16	OverlappingPeaks	28315351	28315949
chr16	OverlappingPeaks	29909451	29909749
chr16	OverlappingPeaks	29910801	29911749
chr16	OverlappingPeaks	29911851	29912099
chr16	OverlappingPeaks	30039701	30040399
chr16	OverlappingPeaks	30537401	30537699
chr16	OverlappingPeaks	33241051	33241149
chr16	OverlappingPeaks	33293901	33294199
chr16	OverlappingPeaks	33899651	33899949
chr16	OverlappingPeaks	33950651	33951349
chr16	OverlappingPeaks	33953301	33953399
chr16	OverlappingPeaks	33963101	33963449
chr16	OverlappingPeaks	34002001	34002099
chr16	OverlappingPeaks	34021451	34021799
chr16	OverlappingPeaks	34443001	34443249
chr16	OverlappingPeaks	35239451	35239899
chr16	OverlappingPeaks	46386201	46386299
chr16	OverlappingPeaks	46388201	46388499
chr16	OverlappingPeaks	46391351	46391749
chr16	OverlappingPeaks	46392001	46392449
chr16	OverlappingPeaks	46392901	46393299
chr16	OverlappingPeaks	46399951	46400299
chr16	OverlappingPeaks	46402801	46403249
chr16	OverlappingPeaks	46403651	46403999
chr16	OverlappingPeaks	46405901	46406149
chr16	OverlappingPeaks	46407351	46407599
chr16	OverlappingPeaks	46408451	46408699
chr16	OverlappingPeaks	46420151	46420349
chr16	OverlappingPeaks	46427101	46427449
chr16	OverlappingPeaks	46428851	46429149
chr16	OverlappingPeaks	46432451	46433249
chr16	OverlappingPeaks	47821551	47822249
chr16	OverlappingPeaks	48004101	48004949
chr16	OverlappingPeaks	48753851	48754699
chr16	OverlappingPeaks	48884001	48884399
chr16	OverlappingPeaks	49160901	49161649
chr16	OverlappingPeaks	49191751	49192699
chr16	OverlappingPeaks	49314151	49314649
chr16	OverlappingPeaks	49379601	49380199
chr16	OverlappingPeaks	50189501	50189849
chr16	OverlappingPeaks	51137701	51137799
chr16	OverlappingPeaks	52549001	52549349
chr16	OverlappingPeaks	54721101	54721249
chr16	OverlappingPeaks	55419251	55419499
chr16	OverlappingPeaks	55452451	55452949
chr16	OverlappingPeaks	55744051	55744849
chr16	OverlappingPeaks	56047651	56048499
chr16	OverlappingPeaks	56081451	56081649
chr16	OverlappingPeaks	56226851	56227299
chr16	OverlappingPeaks	56228051	56228649
chr16	OverlappingPeaks	56677801	56678049
chr16	OverlappingPeaks	57436151	57436449
chr16	OverlappingPeaks	57909251	57909649
chr16	OverlappingPeaks	59198251	59198799
chr16	OverlappingPeaks	60978951	60979699
chr16	OverlappingPeaks	61076601	61077149
chr16	OverlappingPeaks	65188301	65188599
chr16	OverlappingPeaks	67219151	67219649
chr16	OverlappingPeaks	67481101	67481299
chr16	OverlappingPeaks	67686051	67687099
chr16	OverlappingPeaks	67687751	67687949
chr16	OverlappingPeaks	68477851	68478449
chr16	OverlappingPeaks	68479401	68479549
chr16	OverlappingPeaks	68481951	68482699
chr16	OverlappingPeaks	68928151	68928649
chr16	OverlappingPeaks	70895751	70896499
chr16	OverlappingPeaks	71349901	71350499
chr16	OverlappingPeaks	71501401	71502299
chr16	OverlappingPeaks	75131201	75131399
chr16	OverlappingPeaks	75600651	75601199
chr16	OverlappingPeaks	76152251	76152649
chr16	OverlappingPeaks	77069201	77069649
chr16	OverlappingPeaks	77240801	77241299
chr16	OverlappingPeaks	77465301	77465549
chr16	OverlappingPeaks	78008801	78009149
chr16	OverlappingPeaks	78079651	78080499
chr16	OverlappingPeaks	81204401	81204849
chr16	OverlappingPeaks	82843751	82843949
chr16	OverlappingPeaks	82893251	82893699
chr16	OverlappingPeaks	83453701	83454249
chr16	OverlappingPeaks	83595401	83595899
chr16	OverlappingPeaks	83734951	83735649
chr16	OverlappingPeaks	84870001	84870199
chr16	OverlappingPeaks	85384801	85385099
chr16	OverlappingPeaks	86747851	86748099
chr16	OverlappingPeaks	87641601	87642499
chr16	OverlappingPeaks	87695051	87695549
chr16	OverlappingPeaks	88627051	88627749
chr16	OverlappingPeaks	89075751	89076699
chr16	OverlappingPeaks	89103701	89104449
chr16	OverlappingPeaks	89894801	89895449
chr16	OverlappingPeaks	89990801	89991099
chr16	OverlappingPeaks	89992601	89993149
chr16	OverlappingPeaks	90217451	90217899
chr17	OverlappingPeaks	1226751	1226949
chr17	OverlappingPeaks	1953201	1954099
chr17	OverlappingPeaks	2326901	2327049
chr17	OverlappingPeaks	2652601	2652799
chr17	OverlappingPeaks	2652951	2653499
chr17	OverlappingPeaks	3301051	3301499
chr17	OverlappingPeaks	3336451	3336899
chr17	OverlappingPeaks	3598801	3599349
chr17	OverlappingPeaks	3952901	3953149
chr17	OverlappingPeaks	4396401	4397049
chr17	OverlappingPeaks	5496851	5497299
chr17	OverlappingPeaks	6172751	6173399
chr17	OverlappingPeaks	6173601	6173649
chr17	OverlappingPeaks	6206901	6207449
chr17	OverlappingPeaks	6429651	6430299
chr17	OverlappingPeaks	7094951	7095349
chr17	OverlappingPeaks	7217951	7218349
chr17	OverlappingPeaks	10155001	10155199
chr17	OverlappingPeaks	10778601	10779149
chr17	OverlappingPeaks	11409801	11410399
chr17	OverlappingPeaks	13223401	13223699
chr17	OverlappingPeaks	13716951	13717049
chr17	OverlappingPeaks	16439251	16439449
chr17	OverlappingPeaks	16715551	16715749
chr17	OverlappingPeaks	17444051	17444149
chr17	OverlappingPeaks	18406501	18406949
chr17	OverlappingPeaks	19281551	19281749
chr17	OverlappingPeaks	21906201	21906399
chr17	OverlappingPeaks	21906551	21906699
chr17	OverlappingPeaks	22244651	22244799
chr17	OverlappingPeaks	22249501	22249899
chr17	OverlappingPeaks	22252001	22252299
chr17	OverlappingPeaks	22252951	22253449
chr17	OverlappingPeaks	22259201	22259599
chr17	OverlappingPeaks	22261551	22261849
chr17	OverlappingPeaks	25984501	25985249
chr17	OverlappingPeaks	26089801	26090599
chr17	OverlappingPeaks	26335201	26336049
chr17	OverlappingPeaks	26345751	26346049
chr17	OverlappingPeaks	26700601	26701149
chr17	OverlappingPeaks	27280551	27280799
chr17	OverlappingPeaks	27331051	27331599
chr17	OverlappingPeaks	27332451	27333299
chr17	OverlappingPeaks	27716951	27717399
chr17	OverlappingPeaks	27921101	27921549
chr17	OverlappingPeaks	29721551	29722049
chr17	OverlappingPeaks	30567701	30568199
chr17	OverlappingPeaks	30813851	30814149
chr17	OverlappingPeaks	31149551	31150049
chr17	OverlappingPeaks	31469551	31470399
chr17	OverlappingPeaks	31655101	31655749
chr17	OverlappingPeaks	31712251	31712549
chr17	OverlappingPeaks	31899651	31899999
chr17	OverlappingPeaks	32059101	32059649
chr17	OverlappingPeaks	32159401	32159649
chr17	OverlappingPeaks	32416051	32416499
chr17	OverlappingPeaks	32778351	32778749
chr17	OverlappingPeaks	32826501	32827049
chr17	OverlappingPeaks	32883201	32883849
chr17	OverlappingPeaks	33030401	33031549
chr17	OverlappingPeaks	33031651	33031899
chr17	OverlappingPeaks	33032051	33033599
chr17	OverlappingPeaks	33124551	33125149
chr17	OverlappingPeaks	33222451	33222799
chr17	OverlappingPeaks	33478001	33478499
chr17	OverlappingPeaks	33686551	33686799
chr17	OverlappingPeaks	34070801	34071349
chr17	OverlappingPeaks	34819651	34820399
chr17	OverlappingPeaks	34842901	34843049
chr17	OverlappingPeaks	35054301	35054799
chr17	OverlappingPeaks	35059851	35060799
chr17	OverlappingPeaks	35134151	35134799
chr17	OverlappingPeaks	35135151	35135299
chr17	OverlappingPeaks	36717101	36717549
chr17	OverlappingPeaks	37748301	37749299
chr17	OverlappingPeaks	37778251	37778549
chr17	OverlappingPeaks	38776301	38776549
chr17	OverlappingPeaks	39063001	39063149
chr17	OverlappingPeaks	39508801	39509299
chr17	OverlappingPeaks	40331951	40333199
chr17	OverlappingPeaks	40611751	40612249
chr17	OverlappingPeaks	40828051	40828299
chr17	OverlappingPeaks	42385701	42386349
chr17	OverlappingPeaks	43731001	43731349
chr17	OverlappingPeaks	43738051	43738249
chr17	OverlappingPeaks	43780001	43780749
chr17	OverlappingPeaks	43845301	43845799
chr17	OverlappingPeaks	43854801	43855099
chr17	OverlappingPeaks	43935301	43936049
chr17	OverlappingPeaks	45041601	45042099
chr17	OverlappingPeaks	45729901	45730249
chr17	OverlappingPeaks	45862951	45863599
chr17	OverlappingPeaks	45875001	45875599
chr17	OverlappingPeaks	46908301	46908449
chr17	OverlappingPeaks	48709351	48709599
chr17	OverlappingPeaks	49196951	49197099
chr17	OverlappingPeaks	49946551	49947199
chr17	OverlappingPeaks	50238051	50238599
chr17	OverlappingPeaks	51605001	51605099
chr17	OverlappingPeaks	53476051	53476349
chr17	OverlappingPeaks	54227151	54227349
chr17	OverlappingPeaks	54777051	54777249
chr17	OverlappingPeaks	55832851	55833299
chr17	OverlappingPeaks	56161801	56162049
chr17	OverlappingPeaks	56197501	56198199
chr17	OverlappingPeaks	56243351	56243749
chr17	OverlappingPeaks	56249651	56250049
chr17	OverlappingPeaks	56253401	56253999
chr17	OverlappingPeaks	56833001	56833549
chr17	OverlappingPeaks	58217001	58217699
chr17	OverlappingPeaks	58663751	58664049
chr17	OverlappingPeaks	58664101	58664299
chr17	OverlappingPeaks	61600151	61600849
chr17	OverlappingPeaks	63207601	63207799
chr17	OverlappingPeaks	63250201	63250699
chr17	OverlappingPeaks	64671551	64671749
chr17	OverlappingPeaks	64825451	64826349
chr17	OverlappingPeaks	64843901	64843999
chr17	OverlappingPeaks	66701951	66702099
chr17	OverlappingPeaks	67563251	67563699
chr17	OverlappingPeaks	67759651	67760049
chr17	OverlappingPeaks	68080651	68080999
chr17	OverlappingPeaks	70721551	70721849
chr17	OverlappingPeaks	71134701	71134899
chr17	OverlappingPeaks	71481301	71481599
chr17	OverlappingPeaks	72186901	72187399
chr17	OverlappingPeaks	72606251	72606699
chr17	OverlappingPeaks	72667101	72668049
chr17	OverlappingPeaks	72933501	72934199
chr17	OverlappingPeaks	73511801	73512599
chr17	OverlappingPeaks	74835801	74836149
chr17	OverlappingPeaks	74866401	74866799
chr17	OverlappingPeaks	74905801	74906699
chr17	OverlappingPeaks	74916801	74917299
chr17	OverlappingPeaks	77188351	77189049
chr17	OverlappingPeaks	77290051	77290249
chr17	OverlappingPeaks	77290451	77291099
chr17	OverlappingPeaks	77321451	77322399
chr17	OverlappingPeaks	77334301	77334649
chr17	OverlappingPeaks	78233901	78234299
chr17	OverlappingPeaks	78414801	78415649
chr17	OverlappingPeaks	78441951	78442399
chr17	OverlappingPeaks	79887951	79888299
chr17	OverlappingPeaks	80372351	80373249
chr17	OverlappingPeaks	80373351	80373399
chr18	OverlappingPeaks	903401	904049
chr18	OverlappingPeaks	1092151	1092749
chr18	OverlappingPeaks	1153001	1153249
chr18	OverlappingPeaks	3265501	3265899
chr18	OverlappingPeaks	4230901	4231149
chr18	OverlappingPeaks	5107951	5108399
chr18	OverlappingPeaks	5196801	5197499
chr18	OverlappingPeaks	5268851	5269249
chr18	OverlappingPeaks	5370351	5370699
chr18	OverlappingPeaks	5868201	5868999
chr18	OverlappingPeaks	10737051	10737249
chr18	OverlappingPeaks	11505001	11505299
chr18	OverlappingPeaks	13900651	13900999
chr18	OverlappingPeaks	21244751	21244949
chr18	OverlappingPeaks	24302301	24302499
chr18	OverlappingPeaks	24419751	24419849
chr18	OverlappingPeaks	25755101	25755699
chr18	OverlappingPeaks	26749751	26749899
chr18	OverlappingPeaks	27019401	27019649
chr18	OverlappingPeaks	27559751	27560249
chr18	OverlappingPeaks	27560301	27560399
chr18	OverlappingPeaks	28334851	28335149
chr18	OverlappingPeaks	33355751	33356299
chr18	OverlappingPeaks	34061351	34061649
chr18	OverlappingPeaks	34849701	34850999
chr18	OverlappingPeaks	35063451	35064149
chr18	OverlappingPeaks	35144451	35145299
chr18	OverlappingPeaks	35657001	35657649
chr18	OverlappingPeaks	37992501	37992699
chr18	OverlappingPeaks	39165551	39165799
chr18	OverlappingPeaks	39347951	39348199
chr18	OverlappingPeaks	39754801	39755299
chr18	OverlappingPeaks	39876701	39877099
chr18	OverlappingPeaks	39931551	39931799
chr18	OverlappingPeaks	40009201	40009499
chr18	OverlappingPeaks	40857051	40857649
chr18	OverlappingPeaks	41627751	41627949
chr18	OverlappingPeaks	41826101	41826349
chr18	OverlappingPeaks	43864051	43864299
chr18	OverlappingPeaks	44076901	44077549
chr18	OverlappingPeaks	44082101	44082999
chr18	OverlappingPeaks	44122401	44122949
chr18	OverlappingPeaks	44780701	44781599
chr18	OverlappingPeaks	44786651	44787349
chr18	OverlappingPeaks	45153501	45153699
chr18	OverlappingPeaks	45251101	45251249
chr18	OverlappingPeaks	46133451	46133899
chr18	OverlappingPeaks	47424751	47425299
chr18	OverlappingPeaks	49393951	49394749
chr18	OverlappingPeaks	50545151	50545549
chr18	OverlappingPeaks	50794801	50795299
chr18	OverlappingPeaks	51822351	51822799
chr18	OverlappingPeaks	54761451	54761699
chr18	OverlappingPeaks	54773851	54774849
chr18	OverlappingPeaks	54795501	54795749
chr18	OverlappingPeaks	55020351	55021749
chr18	OverlappingPeaks	55102401	55102699
chr18	OverlappingPeaks	55114251	55114749
chr18	OverlappingPeaks	55383851	55384099
chr18	OverlappingPeaks	56807501	56807899
chr18	OverlappingPeaks	57113151	57113599
chr18	OverlappingPeaks	57184951	57185549
chr18	OverlappingPeaks	57567351	57567499
chr18	OverlappingPeaks	66603051	66603299
chr18	OverlappingPeaks	66668801	66669149
chr18	OverlappingPeaks	70497301	70497799
chr18	OverlappingPeaks	71575351	71575949
chr18	OverlappingPeaks	74856701	74857049
chr18	OverlappingPeaks	74914951	74915399
chr18	OverlappingPeaks	76361351	76361599
chr18	OverlappingPeaks	76473001	76473499
chr19	OverlappingPeaks	277601	277899
chr19	OverlappingPeaks	591001	591999
chr19	OverlappingPeaks	1446701	1447549
chr19	OverlappingPeaks	1734901	1735399
chr19	OverlappingPeaks	2123501	2124149
chr19	OverlappingPeaks	2146101	2146299
chr19	OverlappingPeaks	2720951	2721299
chr19	OverlappingPeaks	2739951	2740749
chr19	OverlappingPeaks	3243451	3244549
chr19	OverlappingPeaks	3307301	3307749
chr19	OverlappingPeaks	3557201	3557399
chr19	OverlappingPeaks	3876801	3877399
chr19	OverlappingPeaks	3971151	3971549
chr19	OverlappingPeaks	4172751	4173599
chr19	OverlappingPeaks	4768851	4770549
chr19	OverlappingPeaks	5081501	5081749
chr19	OverlappingPeaks	5356351	5356849
chr19	OverlappingPeaks	5403951	5404599
chr19	OverlappingPeaks	5418701	5419149
chr19	OverlappingPeaks	5972401	5972749
chr19	OverlappingPeaks	6564451	6564799
chr19	OverlappingPeaks	7574301	7574999
chr19	OverlappingPeaks	7627501	7628299
chr19	OverlappingPeaks	7676401	7676799
chr19	OverlappingPeaks	8649351	8649549
chr19	OverlappingPeaks	8841701	8842349
chr19	OverlappingPeaks	9076551	9076999
chr19	OverlappingPeaks	9084051	9084849
chr19	OverlappingPeaks	10050001	10050349
chr19	OverlappingPeaks	10119951	10120649
chr19	OverlappingPeaks	10172451	10173299
chr19	OverlappingPeaks	10203851	10204299
chr19	OverlappingPeaks	10806351	10807149
chr19	OverlappingPeaks	11480201	11480749
chr19	OverlappingPeaks	11590351	11591049
chr19	OverlappingPeaks	11592501	11593049
chr19	OverlappingPeaks	11639051	11639149
chr19	OverlappingPeaks	11639201	11639899
chr19	OverlappingPeaks	12942351	12942649
chr19	OverlappingPeaks	12942901	12943849
chr19	OverlappingPeaks	13354801	13355099
chr19	OverlappingPeaks	13552501	13553499
chr19	OverlappingPeaks	13573951	13574549
chr19	OverlappingPeaks	13604351	13604599
chr19	OverlappingPeaks	14906001	14906149
chr19	OverlappingPeaks	15125251	15126049
chr19	OverlappingPeaks	15126251	15127349
chr19	OverlappingPeaks	15190801	15191199
chr19	OverlappingPeaks	15198051	15198299
chr19	OverlappingPeaks	15649551	15649999
chr19	OverlappingPeaks	15687951	15688449
chr19	OverlappingPeaks	15734401	15735299
chr19	OverlappingPeaks	15742551	15742999
chr19	OverlappingPeaks	15795451	15796249
chr19	OverlappingPeaks	15828551	15828999
chr19	OverlappingPeaks	15880351	15880799
chr19	OverlappingPeaks	16073101	16073599
chr19	OverlappingPeaks	16100801	16100999
chr19	OverlappingPeaks	16162051	16162449
chr19	OverlappingPeaks	16816951	16817349
chr19	OverlappingPeaks	16850351	16850699
chr19	OverlappingPeaks	16869701	16870199
chr19	OverlappingPeaks	17443301	17443449
chr19	OverlappingPeaks	17649901	17650399
chr19	OverlappingPeaks	17792151	17793049
chr19	OverlappingPeaks	17798451	17799399
chr19	OverlappingPeaks	18000301	18000999
chr19	OverlappingPeaks	18343651	18345099
chr19	OverlappingPeaks	18350201	18350549
chr19	OverlappingPeaks	18794051	18794349
chr19	OverlappingPeaks	19325351	19326199
chr19	OverlappingPeaks	24183501	24183899
chr19	OverlappingPeaks	24184151	24184299
chr19	OverlappingPeaks	27778751	27778949
chr19	OverlappingPeaks	27794501	27794799
chr19	OverlappingPeaks	27913101	27913299
chr19	OverlappingPeaks	28285451	28285899
chr19	OverlappingPeaks	28735951	28736149
chr19	OverlappingPeaks	28867651	28868449
chr19	OverlappingPeaks	29820301	29820849
chr19	OverlappingPeaks	29906451	29906749
chr19	OverlappingPeaks	30157651	30158049
chr19	OverlappingPeaks	32806901	32807299
chr19	OverlappingPeaks	34168351	34169299
chr19	OverlappingPeaks	34174751	34175549
chr19	OverlappingPeaks	34231501	34232349
chr19	OverlappingPeaks	34258701	34259349
chr19	OverlappingPeaks	35089251	35089499
chr19	OverlappingPeaks	35155201	35155399
chr19	OverlappingPeaks	36135401	36135649
chr19	OverlappingPeaks	36319301	36320249
chr19	OverlappingPeaks	36370551	36371399
chr19	OverlappingPeaks	36454301	36454999
chr19	OverlappingPeaks	36464401	36464799
chr19	OverlappingPeaks	36466001	36467099
chr19	OverlappingPeaks	36564451	36564749
chr19	OverlappingPeaks	38924151	38924299
chr19	OverlappingPeaks	38945551	38946349
chr19	OverlappingPeaks	39714251	39714799
chr19	OverlappingPeaks	40056651	40057149
chr19	OverlappingPeaks	40080851	40081349
chr19	OverlappingPeaks	40089601	40090599
chr19	OverlappingPeaks	40136351	40137149
chr19	OverlappingPeaks	40137301	40137449
chr19	OverlappingPeaks	40138701	40138899
chr19	OverlappingPeaks	40422801	40423149
chr19	OverlappingPeaks	40626551	40627449
chr19	OverlappingPeaks	40627551	40627799
chr19	OverlappingPeaks	40723851	40724599
chr19	OverlappingPeaks	41036351	41037349
chr19	OverlappingPeaks	42094401	42095349
chr19	OverlappingPeaks	42123151	42124249
chr19	OverlappingPeaks	42200001	42200699
chr19	OverlappingPeaks	42209101	42209849
chr19	OverlappingPeaks	42317051	42317949
chr19	OverlappingPeaks	42500551	42500749
chr19	OverlappingPeaks	42500801	42501049
chr19	OverlappingPeaks	42501151	42501799
chr19	OverlappingPeaks	42619351	42619649
chr19	OverlappingPeaks	42644101	42645049
chr19	OverlappingPeaks	42647401	42648149
chr19	OverlappingPeaks	42817451	42818199
chr19	OverlappingPeaks	43052601	43053449
chr19	OverlappingPeaks	43105901	43106799
chr19	OverlappingPeaks	44292901	44294049
chr19	OverlappingPeaks	45016601	45017399
chr19	OverlappingPeaks	45901301	45901849
chr19	OverlappingPeaks	45999201	46000199
chr19	OverlappingPeaks	46097651	46098249
chr19	OverlappingPeaks	46149701	46149999
chr19	OverlappingPeaks	46455751	46456399
chr19	OverlappingPeaks	46721201	46721999
chr19	OverlappingPeaks	46725151	46725549
chr19	OverlappingPeaks	46728701	46729449
chr19	OverlappingPeaks	47365001	47365199
chr19	OverlappingPeaks	47734801	47735099
chr19	OverlappingPeaks	47910201	47910899
chr19	OverlappingPeaks	47940401	47941749
chr19	OverlappingPeaks	47947301	47948349
chr19	OverlappingPeaks	47949351	47949449
chr19	OverlappingPeaks	47975001	47975649
chr19	OverlappingPeaks	48613601	48614099
chr19	OverlappingPeaks	49623151	49623849
chr19	OverlappingPeaks	49652601	49652999
chr19	OverlappingPeaks	50490001	50491349
chr19	OverlappingPeaks	50695751	50696149
chr19	OverlappingPeaks	50828651	50829349
chr19	OverlappingPeaks	51198451	51198749
chr19	OverlappingPeaks	51301401	51301899
chr19	OverlappingPeaks	51821901	51822349
chr19	OverlappingPeaks	51925151	51925949
chr19	OverlappingPeaks	51983551	51984349
chr19	OverlappingPeaks	52056351	52057149
chr19	OverlappingPeaks	52111101	52111799
chr19	OverlappingPeaks	53681301	53681599
chr19	OverlappingPeaks	54399951	54400349
chr19	OverlappingPeaks	54406101	54407149
chr19	OverlappingPeaks	54430901	54431499
chr19	OverlappingPeaks	54815451	54816249
chr19	OverlappingPeaks	55028401	55029349
chr19	OverlappingPeaks	55069751	55070149
chr19	OverlappingPeaks	55195501	55196199
chr19	OverlappingPeaks	55577401	55577899
chr19	OverlappingPeaks	55690851	55692099
chr19	OverlappingPeaks	55710101	55710249
chr19	OverlappingPeaks	55728151	55728799
chr19	OverlappingPeaks	55731851	55732299
chr19	OverlappingPeaks	55948401	55949299
chr19	OverlappingPeaks	56092701	56093149
chr19	OverlappingPeaks	56526551	56527699
chr19	OverlappingPeaks	56530801	56531099
chr19	OverlappingPeaks	56531651	56532149
chr19	OverlappingPeaks	56594901	56595649
chr19	OverlappingPeaks	56678351	56678949
chr19	OverlappingPeaks	57149001	57151349
chr19	OverlappingPeaks	57217051	57217949
chr19	OverlappingPeaks	57229601	57230199
chr19	OverlappingPeaks	57233101	57233549
chr19	OverlappingPeaks	57244301	57244849
chr19	OverlappingPeaks	57454201	57454349
chr19	OverlappingPeaks	57580501	57580899
chr19	OverlappingPeaks	57635251	57635649
chr19	OverlappingPeaks	58178651	58178899
chr19	OverlappingPeaks	58828801	58829499
chr2	OverlappingPeaks	423601	423749
chr2	OverlappingPeaks	2332601	2333049
chr2	OverlappingPeaks	2722751	2723149
chr2	OverlappingPeaks	3255901	3256099
chr2	OverlappingPeaks	10979901	10980399
chr2	OverlappingPeaks	11809701	11810349
chr2	OverlappingPeaks	11950101	11950299
chr2	OverlappingPeaks	13400501	13400949
chr2	OverlappingPeaks	14817101	14817549
chr2	OverlappingPeaks	14987751	14987899
chr2	OverlappingPeaks	16727351	16727949
chr2	OverlappingPeaks	17289201	17289449
chr2	OverlappingPeaks	19529201	19529599
chr2	OverlappingPeaks	21125001	21125549
chr2	OverlappingPeaks	22035651	22036049
chr2	OverlappingPeaks	22139801	22140349
chr2	OverlappingPeaks	23011651	23011899
chr2	OverlappingPeaks	23118251	23118399
chr2	OverlappingPeaks	23152951	23153149
chr2	OverlappingPeaks	23315601	23316349
chr2	OverlappingPeaks	23552951	23553399
chr2	OverlappingPeaks	23897001	23897649
chr2	OverlappingPeaks	25338901	25339099
chr2	OverlappingPeaks	25565151	25565749
chr2	OverlappingPeaks	25566401	25566499
chr2	OverlappingPeaks	26371401	26371749
chr2	OverlappingPeaks	26915401	26915799
chr2	OverlappingPeaks	27061051	27061799
chr2	OverlappingPeaks	27216551	27217149
chr2	OverlappingPeaks	27531301	27531699
chr2	OverlappingPeaks	28236401	28236899
chr2	OverlappingPeaks	29327651	29327999
chr2	OverlappingPeaks	29516601	29517399
chr2	OverlappingPeaks	29937301	29937399
chr2	OverlappingPeaks	30133901	30134149
chr2	OverlappingPeaks	30142751	30143899
chr2	OverlappingPeaks	30608001	30608649
chr2	OverlappingPeaks	31330501	31330999
chr2	OverlappingPeaks	34877651	34878249
chr2	OverlappingPeaks	35751801	35752199
chr2	OverlappingPeaks	36397101	36397199
chr2	OverlappingPeaks	37451251	37451649
chr2	OverlappingPeaks	37495351	37495449
chr2	OverlappingPeaks	40085851	40086149
chr2	OverlappingPeaks	40886051	40886449
chr2	OverlappingPeaks	41424951	41425249
chr2	OverlappingPeaks	42018451	42019249
chr2	OverlappingPeaks	42064001	42064649
chr2	OverlappingPeaks	43349101	43349449
chr2	OverlappingPeaks	43626801	43626949
chr2	OverlappingPeaks	44243201	44243999
chr2	OverlappingPeaks	45020401	45020899
chr2	OverlappingPeaks	47572601	47572799
chr2	OverlappingPeaks	47797951	47798999
chr2	OverlappingPeaks	48338701	48339099
chr2	OverlappingPeaks	49065201	49065549
chr2	OverlappingPeaks	50408301	50408749
chr2	OverlappingPeaks	51259201	51259799
chr2	OverlappingPeaks	53182201	53182649
chr2	OverlappingPeaks	56904251	56904499
chr2	OverlappingPeaks	58421651	58421849
chr2	OverlappingPeaks	58654601	58655049
chr2	OverlappingPeaks	59061251	59061999
chr2	OverlappingPeaks	62957801	62958099
chr2	OverlappingPeaks	64523801	64524299
chr2	OverlappingPeaks	68547401	68547899
chr2	OverlappingPeaks	71357201	71357449
chr2	OverlappingPeaks	71574551	71575899
chr2	OverlappingPeaks	72083801	72084299
chr2	OverlappingPeaks	72789901	72790299
chr2	OverlappingPeaks	73073901	73074149
chr2	OverlappingPeaks	73110401	73111049
chr2	OverlappingPeaks	73507001	73507449
chr2	OverlappingPeaks	73518051	73518949
chr2	OverlappingPeaks	73926701	73926849
chr2	OverlappingPeaks	75810001	75810249
chr2	OverlappingPeaks	76025901	76026049
chr2	OverlappingPeaks	77185851	77186349
chr2	OverlappingPeaks	77282051	77282449
chr2	OverlappingPeaks	79453201	79453399
chr2	OverlappingPeaks	79681001	79681549
chr2	OverlappingPeaks	79738301	79739199
chr2	OverlappingPeaks	86528051	86528199
chr2	OverlappingPeaks	89872051	89872299
chr2	OverlappingPeaks	89875101	89875399
chr2	OverlappingPeaks	91670001	91670199
chr2	OverlappingPeaks	92268901	92269049
chr2	OverlappingPeaks	92269451	92269699
chr2	OverlappingPeaks	92276501	92276699
chr2	OverlappingPeaks	92297051	92297199
chr2	OverlappingPeaks	92309551	92309949
chr2	OverlappingPeaks	92316001	92316249
chr2	OverlappingPeaks	95424751	95425449
chr2	OverlappingPeaks	95428201	95428749
chr2	OverlappingPeaks	95590701	95591149
chr2	OverlappingPeaks	95950901	95951299
chr2	OverlappingPeaks	97497401	97497849
chr2	OverlappingPeaks	98962751	98963699
chr2	OverlappingPeaks	100819101	100819349
chr2	OverlappingPeaks	101087301	101088049
chr2	OverlappingPeaks	102003601	102003949
chr2	OverlappingPeaks	104273051	104273499
chr2	OverlappingPeaks	108755801	108756399
chr2	OverlappingPeaks	112703751	112703899
chr2	OverlappingPeaks	112704101	112704349
chr2	OverlappingPeaks	114826001	114826599
chr2	OverlappingPeaks	115200101	115200599
chr2	OverlappingPeaks	115976801	115977299
chr2	OverlappingPeaks	117327901	117327999
chr2	OverlappingPeaks	118167401	118167499
chr2	OverlappingPeaks	118590751	118591299
chr2	OverlappingPeaks	119285201	119285449
chr2	OverlappingPeaks	119863651	119864549
chr2	OverlappingPeaks	119864701	119864849
chr2	OverlappingPeaks	119924501	119925199
chr2	OverlappingPeaks	119992251	119992599
chr2	OverlappingPeaks	121159101	121159199
chr2	OverlappingPeaks	121862301	121862649
chr2	OverlappingPeaks	124782551	124783349
chr2	OverlappingPeaks	125195351	125195749
chr2	OverlappingPeaks	127567001	127567349
chr2	OverlappingPeaks	128328101	128328249
chr2	OverlappingPeaks	129708501	129708599
chr2	OverlappingPeaks	130806001	130806349
chr2	OverlappingPeaks	131513351	131514449
chr2	OverlappingPeaks	132310601	132310749
chr2	OverlappingPeaks	132996851	132996999
chr2	OverlappingPeaks	132997301	132997749
chr2	OverlappingPeaks	133012851	133013049
chr2	OverlappingPeaks	133015051	133015349
chr2	OverlappingPeaks	133022401	133023099
chr2	OverlappingPeaks	133025701	133026499
chr2	OverlappingPeaks	133026751	133026849
chr2	OverlappingPeaks	133028151	133028399
chr2	OverlappingPeaks	133029751	133030049
chr2	OverlappingPeaks	133032451	133032699
chr2	OverlappingPeaks	133033151	133033399
chr2	OverlappingPeaks	133034001	133034649
chr2	OverlappingPeaks	133038551	133038999
chr2	OverlappingPeaks	133246601	133247199
chr2	OverlappingPeaks	133784051	133784549
chr2	OverlappingPeaks	133821301	133821799
chr2	OverlappingPeaks	134099201	134099499
chr2	OverlappingPeaks	135788401	135788899
chr2	OverlappingPeaks	137285051	137285599
chr2	OverlappingPeaks	137287651	137288149
chr2	OverlappingPeaks	137339951	137340749
chr2	OverlappingPeaks	139899551	139900299
chr2	OverlappingPeaks	148703251	148703649
chr2	OverlappingPeaks	149401451	149401899
chr2	OverlappingPeaks	149487651	149487949
chr2	OverlappingPeaks	153763551	153763999
chr2	OverlappingPeaks	153806351	153807149
chr2	OverlappingPeaks	153952751	153953149
chr2	OverlappingPeaks	154333101	154333349
chr2	OverlappingPeaks	154720451	154720999
chr2	OverlappingPeaks	158444101	158444499
chr2	OverlappingPeaks	158485651	158485849
chr2	OverlappingPeaks	159044401	159044849
chr2	OverlappingPeaks	163533051	163533399
chr2	OverlappingPeaks	163696201	163696399
chr2	OverlappingPeaks	163697001	163697599
chr2	OverlappingPeaks	165871701	165871899
chr2	OverlappingPeaks	166094751	166095449
chr2	OverlappingPeaks	166420151	166420299
chr2	OverlappingPeaks	167004401	167004799
chr2	OverlappingPeaks	170290901	170291049
chr2	OverlappingPeaks	171670701	171671049
chr2	OverlappingPeaks	177992601	177992949
chr2	OverlappingPeaks	178977051	178977249
chr2	OverlappingPeaks	181809151	181809549
chr2	OverlappingPeaks	182542451	182543349
chr2	OverlappingPeaks	182549901	182550449
chr2	OverlappingPeaks	197286651	197286899
chr2	OverlappingPeaks	200180001	200180599
chr2	OverlappingPeaks	201457401	201457899
chr2	OverlappingPeaks	204992001	204992299
chr2	OverlappingPeaks	207507051	207507799
chr2	OverlappingPeaks	208067351	208067849
chr2	OverlappingPeaks	208173301	208173499
chr2	OverlappingPeaks	210101251	210101349
chr2	OverlappingPeaks	210636251	210636849
chr2	OverlappingPeaks	215275601	215276199
chr2	OverlappingPeaks	217168101	217168399
chr2	OverlappingPeaks	217231801	217232049
chr2	OverlappingPeaks	217236751	217237299
chr2	OverlappingPeaks	218669151	218669449
chr2	OverlappingPeaks	219826451	219827149
chr2	OverlappingPeaks	219827201	219828149
chr2	OverlappingPeaks	219856451	219856849
chr2	OverlappingPeaks	219910551	219911149
chr2	OverlappingPeaks	220083051	220083349
chr2	OverlappingPeaks	220172801	220173549
chr2	OverlappingPeaks	220196201	220196899
chr2	OverlappingPeaks	220408551	220408999
chr2	OverlappingPeaks	224466801	224467299
chr2	OverlappingPeaks	226264701	226265149
chr2	OverlappingPeaks	226802301	226802749
chr2	OverlappingPeaks	226994951	226995249
chr2	OverlappingPeaks	227675651	227676149
chr2	OverlappingPeaks	228145701	228145849
chr2	OverlappingPeaks	228555501	228555699
chr2	OverlappingPeaks	230099851	230100249
chr2	OverlappingPeaks	230579651	230580249
chr2	OverlappingPeaks	231154001	231154399
chr2	OverlappingPeaks	232644801	232645149
chr2	OverlappingPeaks	233105651	233105999
chr2	OverlappingPeaks	234821301	234821949
chr2	OverlappingPeaks	235087401	235087749
chr2	OverlappingPeaks	235537701	235537899
chr2	OverlappingPeaks	238472451	238472899
chr2	OverlappingPeaks	238835851	238836199
chr2	OverlappingPeaks	239670401	239670799
chr2	OverlappingPeaks	240030201	240030549
chr2	OverlappingPeaks	240565901	240566049
chr2	OverlappingPeaks	241780051	241780149
chr2	OverlappingPeaks	241989201	241989499
chr2	OverlappingPeaks	242006451	242006699
chr2	OverlappingPeaks	242808651	242808849
chr20	OverlappingPeaks	220701	221049
chr20	OverlappingPeaks	655751	656699
chr20	OverlappingPeaks	858951	859899
chr20	OverlappingPeaks	1151851	1152599
chr20	OverlappingPeaks	1477651	1477899
chr20	OverlappingPeaks	1960051	1960399
chr20	OverlappingPeaks	1986201	1987099
chr20	OverlappingPeaks	3767501	3767649
chr20	OverlappingPeaks	4544051	4544699
chr20	OverlappingPeaks	4711451	4711999
chr20	OverlappingPeaks	5380751	5381399
chr20	OverlappingPeaks	5491151	5491499
chr20	OverlappingPeaks	5891951	5892599
chr20	OverlappingPeaks	6799101	6799449
chr20	OverlappingPeaks	7588751	7589399
chr20	OverlappingPeaks	9494951	9495449
chr20	OverlappingPeaks	9640801	9641449
chr20	OverlappingPeaks	10114201	10114499
chr20	OverlappingPeaks	10199901	10200649
chr20	OverlappingPeaks	12828351	12828899
chr20	OverlappingPeaks	15120301	15120399
chr20	OverlappingPeaks	16195751	16195899
chr20	OverlappingPeaks	17064351	17064799
chr20	OverlappingPeaks	17206951	17207099
chr20	OverlappingPeaks	17207151	17207799
chr20	OverlappingPeaks	17208101	17208699
chr20	OverlappingPeaks	17208751	17208899
chr20	OverlappingPeaks	18606601	18606799
chr20	OverlappingPeaks	18989101	18989499
chr20	OverlappingPeaks	19081701	19081899
chr20	OverlappingPeaks	20045051	20045299
chr20	OverlappingPeaks	22748301	22748449
chr20	OverlappingPeaks	22785851	22786349
chr20	OverlappingPeaks	24558201	24558499
chr20	OverlappingPeaks	25035651	25035999
chr20	OverlappingPeaks	25061501	25062049
chr20	OverlappingPeaks	26188651	26189549
chr20	OverlappingPeaks	26189651	26190699
chr20	OverlappingPeaks	26307701	26307999
chr20	OverlappingPeaks	26309701	26309949
chr20	OverlappingPeaks	29546801	29547099
chr20	OverlappingPeaks	29580901	29581049
chr20	OverlappingPeaks	29602251	29602349
chr20	OverlappingPeaks	29809601	29809749
chr20	OverlappingPeaks	29810501	29810749
chr20	OverlappingPeaks	30555701	30556799
chr20	OverlappingPeaks	31780651	31781299
chr20	OverlappingPeaks	31797301	31797999
chr20	OverlappingPeaks	32234901	32235099
chr20	OverlappingPeaks	32454301	32454599
chr20	OverlappingPeaks	32569801	32570049
chr20	OverlappingPeaks	32646751	32647049
chr20	OverlappingPeaks	33814601	33815449
chr20	OverlappingPeaks	34972851	34973449
chr20	OverlappingPeaks	35012351	35013099
chr20	OverlappingPeaks	35415151	35415499
chr20	OverlappingPeaks	36081801	36081999
chr20	OverlappingPeaks	36201201	36201699
chr20	OverlappingPeaks	36255101	36255999
chr20	OverlappingPeaks	36309801	36310149
chr20	OverlappingPeaks	36529651	36530899
chr20	OverlappingPeaks	37308951	37309649
chr20	OverlappingPeaks	37309751	37309899
chr20	OverlappingPeaks	37314351	37315049
chr20	OverlappingPeaks	37320851	37321649
chr20	OverlappingPeaks	37507451	37507849
chr20	OverlappingPeaks	37774601	37774949
[truncated: 1,473 more rows]
