# Supplementary material for: Integrative analysis of SF-1 transcription factor dosage impact on genome-wide binding and gene expression regulation
Source: Nucleic Acids Res. 2013 Aug 1;41(19):8896–907. doi: 10.1093/nar/gkt658 (PMC3799431; doi:10.1093/nar/gkt658)
Supplement: Supplementary Data [file supp_gkt658_nar-00868-x-2013-File013.xls]

## Sheet: REST knockdown_basal SF-1
Supplementary Table 5. List of genes regulated (≥2-fold, p<0.05) by NRSF/REST knockdown in H295R cells and their GO categories.
Downregulated					Upregulated
	description	fold	p-value			description	fold	p-value
CST1	cystatin SN	-3.13649	0.000120793		SCG3	secretogranin III	7.8705	9.1256e-05
VCAN	versican	-2.08845	0.000208322		SCG2	secretogranin II	5.16247	4.07941e-05
DOCK11	dedicator of cytokinesis 11	-2.02463	0.00504966		L1CAM	L1 cell adhesion molecule	5.00636	9.40118e-05
KCND2	potassium voltage-gated channel, Shal-related subfamily, member 2	-1.99777	0.00156069		ACTL6B	actin-like 6B	4.86672	1.32326e-05
					CACNG2	calcium channel, voltage-dependent, gamma subunit 2	4.35903	2.79807e-05
					MIR7-3HG	MIR7-3 host gene (non-protein coding)	3.73129	0.000336821
					MARCH11	membrane-associated ring finger (C3HC4) 11	3.66918	0.000687913
					RUNDC3A	RUN domain containing 3A	3.46823	1.37347e-05
					CHGA	chromogranin A (parathyroid secretory protein 1)	3.45939	0.000476832
					PTPRN	protein tyrosine phosphatase, receptor type, N	3.31131	3.91297e-05
					MMP24	matrix metallopeptidase 24 (membrane-inserted)	2.99798	0.000143998
					UNC13A	unc-13 homolog A (C. elegans)	2.75609	5.91405e-06
					GNRHR	gonadotropin-releasing hormone receptor	2.71867	0.000508303
					CPNE4	copine IV	2.34202	0.000346014
					CYP21A2	cytochrome P450, family 21, subfamily A, polypeptide 2	2.33688	0.000102706
					GLRA2	glycine receptor, alpha 2	2.33109	0.000313974
					CYP19A1	cytochrome P450, family 19, subfamily A, polypeptide 1	2.23231	0.00100506
					CPLX2	complexin 2	2.21084	0.000247057
					SLC7A14	solute carrier family 7 (orphan transporter), member 14	2.16921	8.14998e-05
					CHGB	chromogranin B (secretogranin 1)	2.16615	9.53916e-06
					CHRNB2	cholinergic receptor, nicotinic, beta 2 (neuronal)	2.12839	0.000296136
					SNORD114-26	small nucleolar RNA, C/D box 114-26	2.10982	0.0484562
					XKR7	XK, Kell blood group complex subunit-related family, member 7	2.08591	0.00239688
					SPINK5	serine peptidase inhibitor, Kazal type 5	2.05626	0.000921744
					GPR19	G protein-coupled receptor 19	2.04789	0.00779357
					HPCA	hippocalcin	2.015	0.000314575
					SEZ6	seizure related 6 homolog (mouse)	1.99957	0.000354349
					SYP	synaptophysin	1.99777	8.91267e-05

## Sheet: REST knockdown_over SF-1
Downregulated					Upregulated
name	description	fold	p-value		name	description	fold	p-value
					L1CAM	L1 cell adhesion molecule	11.096	1.01863e-06
					SCG3	secretogranin III	9.43556	1.61856e-05
					ACTL6B	actin-like 6B	4.94432	0.000219051
					CACNG2	calcium channel, voltage-dependent, gamma subunit 2	4.85751	9.16253e-05
					TNR	tenascin R (restrictin, janusin)	3.87926	0.000335611
					MMP24	matrix metallopeptidase 24 (membrane-inserted)	3.69001	6.25996e-05
					RUNDC3A	RUN domain containing 3A	3.58506	6.07735e-06
					CHGA	chromogranin A (parathyroid secretory protein 1)	3.50056	3.83011e-05
					PTPRN	protein tyrosine phosphatase, receptor type, N	3.32889	0.000178392
					CHGB	chromogranin B (secretogranin 1)	3.14801	5.98228e-05
					MARCH11	membrane-associated ring finger (C3HC4) 11	2.97382	0.000803374
					UNC13A	unc-13 homolog A (C. elegans)	2.95953	9.08506e-05
					SCG2	secretogranin II	2.68353	0.000354282
					NRSN1	neurensin 1	2.46158	0.000583937
					SEZ6L	seizure related 6 homolog (mouse)-like	2.36847	3.85849e-05
					SNAP25	synaptosomal-associated protein, 25kDa	2.35205	0.000440645
					CPLX2	complexin 2	2.22893	0.000543613
					GPR19	G protein-coupled receptor 19	2.17025	0.00729898
					SEZ6	seizure related 6 homolog (mouse)	2.16113	0.000297697
					CALB1	calbindin 1, 28kDa	2.15812	2.55403e-05
					MIR7-3HG	MIR7-3 host gene (non-protein coding)	2.13037	7.49279e-05
					INA	internexin neuronal intermediate filament protein, alpha	2.07675	0.000694724
					KCNC2	potassium voltage-gated channel, Shaw-related subfamily, member 2	2.05086	0.000302576
					HPCA	hippocalcin	2.04967	4.23038e-05
					GLRA1	glycine receptor, alpha 1	2.04901	0.0017074
					SLC7A14	solute carrier family 7 (orphan transporter), member 14	2.04785	0.00262276
					ST8SIA3	ST8 alpha-N-acetyl-neuraminide alpha-2,8-sialyltransferase 3	2.00645	0.00301616
					RAB39A	RAB39A, member RAS oncogene family	1.99749	0.00192665

## Sheet: GO upregulated_basal SF-1
Category	Term	PValue	Genes
GOTERM_CC_5	GO:0044459~plasma membrane part	0.000285333	SYP, GPR19, GLRA2, RUNDC3A, GNRHR, L1CAM, CHRNB2, CACNG2, PTPRN, UNC13A, MMP24
GOTERM_CC_5	GO:0031410~cytoplasmic vesicle	0.0106515	SYP, CACNG2, MARCH11, CHGB, SPINK5
GOTERM_CC_5	GO:0005887~integral to plasma membrane	0.020479	GPR19, GLRA2, GNRHR, CHRNB2, PTPRN, MMP24
GOTERM_MF_5	GO:0005509~calcium ion binding	0.0204946	SYP, CHGA, HPCA, CACNG2, MMP24, SCG2
GOTERM_CC_5	GO:0031226~intrinsic to plasma membrane	0.0223691	GPR19, GLRA2, GNRHR, CHRNB2, PTPRN, MMP24
GOTERM_CC_5	GO:0009897~external side of plasma membrane	0.0228203	L1CAM, CHRNB2, MMP24
GOTERM_CC_5	GO:0005624~membrane fraction	0.0231613	SYP, CYP21A2, L1CAM, PTPRN, CYP19A1
GOTERM_CC_5	GO:0016021~integral to membrane	0.0288819	GPR19, GLRA2, XKR7, L1CAM, GNRHR, CACNG2, PTPRN, SLC7A14, MARCH11, MMP24, SYP, CHRNB2, SEZ6
GOTERM_CC_5	GO:0034702~ion channel complex	0.0322737	GLRA2, CHRNB2, CACNG2
GOTERM_CC_5	GO:0030054~cell junction	0.033306	SYP, GLRA2, CHRNB2, UNC13A
GOTERM_CC_5	GO:0031224~intrinsic to membrane	0.0381313	GPR19, GLRA2, XKR7, L1CAM, GNRHR, CACNG2, PTPRN, SLC7A14, MARCH11, MMP24, SYP, CHRNB2, SEZ6
GOTERM_CC_5	GO:0016023~cytoplasmic membrane-bounded vesicle	0.038774	SYP, CACNG2, CHGB, SPINK5
GOTERM_BP_5	GO:0032940~secretion by cell	0.0399916	CPLX2, UNC13A, SCG2
KEGG_PATHWAY	hsa00140:Steroid hormone biosynthesis	0.05309	CYP21A2, CYP19A1

## Sheet: GO upregulated_over SF-1
Category	Term	PValue	Genes
GOTERM_MF_5	GO:0005509~calcium ion binding	0.00988367	CHGA, HPCA, CALB1, MMP24, SCG2
GOTERM_BP_5	GO:0032940~secretion by cell	0.012218	CPLX2, GLRA1, SNAP25
GOTERM_MF_5	GO:0022836~gated channel activity	0.0464388	KCNC2, GLRA1, CACNG2
GOTERM_MF_5	GO:0005216~ion channel activity	0.0754919	KCNC2, GLRA1, CACNG2
GOTERM_MF_5	GO:0022838~substrate specific channel activity	0.0769744	KCNC2, GLRA1, CACNG2
GOTERM_CC_5	GO:0031410~cytoplasmic vesicle	0.0908638	CHGA, NRSN1, CHGB
GOTERM_BP_5	GO:0006887~exocytosis	0.0956472	CPLX2, GLRA1

## Sheet: Effect of SF-1 dosage
Effect of SF-1 dosage on NRSF/REST-regulated gene expression in H295R cells.
Genes upregulated after NRSF/REST knockdown in different SF-1 dosage conditions
Basal SF-1 only	Common	Over SF-1 only
CHRNB2	ACTL6B	CALB1
CPNE4	CACNG2	GLRA1
CYP19A1	CHGA	INA
CYP21A2	CHGB	KCNC2
GLRA2	CPLX2	NRSN1
GNRHR	GPR19	RAB39A
SNORD114-26	HPCA	SEZ6L
SPINK5	L1CAM	SNAP25
SYP	MARCH11	ST8SIA3
XKR7	MIR7-3HG	TNR
	MMP24
	PTPRN
	RUNDC3A
	SCG2
	SCG3
	SEZ6
	SLC7A14
	UNC13A

## Sheet: Common target genes
Genes commonly regulated by SF1 and NRSF/REST.
Downregulated by SF-1 knockdown - upregulated by NRSF/REST knockdown (basal SF-1)
CACNG2
CYP19A1
CYP21A2
GNRHR
MARCH11
SCG3
